# Supplementary material for: Biochemical Analyses of Sorghum Varieties Reveal Differential Responses to Drought
Source: PLoS One. 2016 May 6;11(5):e0154423. doi: 10.1371/journal.pone.0154423 (PMC4859509; doi:10.1371/journal.pone.0154423)
Supplement: S1 Table — (XLSX) [file pone.0154423.s002.xlsx]

## Sheet: Legend
S1Table
Complete list of compounds detected by GC-MS
Metabolite levels were obtained from tissues exposed to different soil water contents using GC-MS
Legend
B100- Samsorg 17, well watered
B40- Samsorg 17, 40% of Pot Capacity
B25- Samsorg 17, 25 % of Pot Capacity
B15- Samsorg 17, 15% of Pot Capacity
C100- Samsorg 40, well watered
C40- Samsorg 40, 40% of Pot Capacity
C25- Samsorg 40, 25 % of Pot Capacity
C15- Samsorg 40, 15% of Pot Capacity
Data were first divided by the respective tissue weights (in mg)

## Sheet: Divided by weights
ID	Library	Unique Mass Identifiers	Retention Time	Retention Index		B100-1 /29	B100-2/29	B100-3/30	B40-1/29	B40-2/30	B40-3/30	B25-1/31	B25-2/30	B25-3/31	B15-1/29	B15-2/30	B15-3/31	C100-1/31	C100-2/31	C100-3/31	C40-1/30	C40-2/30	C40-3/29	C25-1/29	C25-2/29	C25-3/30	C15-1/30	C15-2/29	C15-3/29
Silane, ethoxytrimethyl-	replib	45+54+76+87+130+146+118+131+148+46+47+49+61+74+100+103+116+48+60+62+73+75+77+144+147+63+79+89+88+117+104+129+161+105+51+58+59+72+128+101	304.728	954.18		0	51358.5	135315	447878	224505	18452.2	242514	262568	192968	0	362546	330983	482612	0	0	395928	401268	511966	147963	146079	207504	0	429489	108594
Asparagine_1807_2TMS	UoM Yeast Metabolomic Mass Spectral Library v2	48+59+61+76+79+116+150+47+62+63+105+149+52+75+89+45+73+117+134+46+74+91+107+119+151+90+58+60+106+108	308.228	961.27		0	0	0	0	1766	0	586659	503454	495164	335712	446139	490245	0	0	72123.5	2838.8	0	15892.9	0	574718	400855	222333	0	158882
6-[3-Dimethylamino-1-hydroxypropyl]-2-phenyl benzothiazol	mainlib	47+48+58+60+61+117+130+59+79+160+175+176+45+50+74+101+46+75+69+86+95+103+116+123+161+52+73+76+102+131+56+57	336.978	1019.5		8201.28	0	2375.83	5185.76	0	1227.67	108725	118771	99408.8	195640	214187	243149	15366.5	4077.77	16153.2	0	5542.63	4050.14	22604.7	243372	226499	514550	41912.6	37466.4
2-Undecanethiol, 2-methyl-	mainlib	53+67+69+82+84+112+81+125+52+56+65+70+83+97+111+75+54+55+57+68+66	343.028	1031.8		84262.9	76705.6	50729.3	74887.9	49202.1	61358.1	67159.3	71091.3	47674.1	72681.5	73691.5	70488.1	72701.1	58589.8	95212.9	60380	66925.8	78173.4	76590.6	109871	76099.4	122254	80783.9	54853.1
2-Undecanethiol, 2-methyl-:2	mainlib	53+55+56+65+110+112+57+69+70+72+83+95+97+111+52+66+67+68+81+82+125+54	346.478	1038.8		88508.8	36313.4	78019.8	80913.6	79258.7	64211.7	69279.7	71134.6	71788.1	78625.9	75743	73828.4	79336.2	88986.7	101199	85306.6	100967	117125	112920	117526	81054.2	120500	71831.8	64221.2
Undecane, 4,7-dimethyl-	mainlib	57+58+71+72+85+98+99+113+53+56+70+84+170+127+86+114+126	349.128	1044.2		73245.1	66579.1	64053.7	55772.5	53509.2	45758.4	45201.3	46318.8	47494.3	52320.8	46076	43647.9	56575.9	64976	69005.3	66179.5	70198.3	81066.6	76164.2	75468.2	51783	60330.7	51383	52078.8
Lactic acid_1058_2TMS	UoM Yeast Metabolomic Mass Spectral Library v2	62+66+67+74+75+118+135+147+148+203+53+55+84+87+104+112+60+65+68+83+86+102+105+127+129+131+149+187+45+58+73+150+190+193+117+119+133+191+47+51+61+72+103+132+192+219+70+71+76+134+99+59+88+101+115+52+116+63	353.478	1053		1.04805e+06	202571	1.0757e+06	157993	0	21643.7	431546	383163	288493	416527	298485	658965	395064	425432	300730	0	173836	15155.8	552873	720594	520257	555740	427465	327740
Unknown 1	replib	58+123+124+95+103+93+125+94+45+47+55+126+96+101	366.328	1079		7512.34	6995.28	8248.7	6611.14	5925.1	5258.9	6612.29	7612.23	8764.61	6924.83	6829.1	7987.39	13406.6	13013.7	19064	10642.5	14909.6	10225.3	12976.4	13302.4	11460.2	9896.1	11647.6	9627.9
l-Alanine, N-(trimethylsilyl)-, trimethylsilyl ester	mainlib	59+116+117+135+147+190+218+66+119+128+132+133+134+149+45+72+73+87+100+118+148+150+60+71+74+86+103+174+47+102+144+56+57+62+158+98+129+205+61+70+101+46+131+233+76+75+143+58	374.728	1096.1		842784	962925	602163	190510	398702	354475	151845	171648	111231	258059	219888	147000	490633	596022	898814	220704	356531	375375	87601.6	130623	110849	79870.5	195075	64065.4
4-Hydroxy-3,4,6-trimethylhept-5-enoic acid lactone	mainlib	93+113+68+109+112+97+99+130+53+63+95+111+96+67+85	376.728	1100.1		29066	0	0	16185.4	18618.6	18568.2	15397	18064.3	17153.5	17219.5	18100.4	15785.8	20514.1	24705.9	29064	20067.6	22680.4	27458.2	24721.7	26692.4	20016	28552.7	22986.4	19320.6
Pyridine, 3-trimethylsiloxy-	replib	45+56+57+67+84+100+106+123+151+153+54+55+97+154+155+168+47+51+53+64+65+71+72+82+86+92+122+136+152+59+75+78+80+83+95+137+167+63+66+70+76+138+166+98+124+108+110+81+85+94+96+73+93+68+69+99+58	386.928	1120.8		55600.8	55343.4	60410.2	70095	69358.7	44613.1	73121.3	99256.7	52383.8	67248.1	81366.1	53497.6	54573	79741.9	103223	86059.4	101200	83531.3	122232	106520	113567	189856	131238	62617.3
Silane, trimethylphenoxy-	mainlib	95+121+151+135+65+77+123+91+153+51+152+166+167+93	392.728	1132.6		11526.2	8165.72	8519.53	9972.9	11004.3	4560.97	12592.5	16313.1	8841.06	10883.4	13718.8	10732.7	9904.42	14610.6	17235.1	14525.5	14876.6	15396.4	18717.3	13968.2	13447.8	31237.2	23976.6	14047.8
Unknown 2	mainlib	46+82+105+120+134+162+180+208+48+54+76+89+101+104+106+116+149+159+160+179+206+108+150+181+91+92+151+174+90+96+158+207+122+135+136+209+60+66+72+88+107+113+115+133+178+45+53+58+62+63+67+70+73+74+75+114+118+121+131+148+47+61+117+132+146+147+55+59+71+77+119+130+87	401.728	1150.8		827769	906553	706476	475163	523519	520154	197894	206211	245183	307002	9786.93	220906	752028	33109.4	1.00229e+06	0	655577	760098	58830.8	282030	163280	122077	88172.4	1416.28
Unknown 3	replib	56+84+85+81+103+205+177	402.278	1151.9		0	0	0	0	0	470.067	7974.13	9058.67	10005.9	10079.4	254672	8999.58	28243.7	819448	40788.3	0	0	397.655	2312.79	9859.45	5915.07	5022.13	3374.34	34159.1
Propanoic acid, 2-oxo-, methyl ester	replib	102+86+57+176+51+100+204	402.828	1153		0	0	436.967	0	0	0	18733.3	22964.3	19143.8	15491.1	17193.8	11771.6	0	44273.6	58556.5	0	0	0	4531.48	15926.6	12786.8	11652.4	7459.28	2805.86
Valine_1169_1TMS	UoM Yeast Metabolomic Mass Spectral Library v2	102+130+144+87+88+156+157+55+72+128+131+143+146+62+76+77+82+47+49+75+86+48+69+147+51+52	410.978	1169.6		185233	210655	53791.2	0	212107	0	104404	131650	71248.8	59966.6	51741.8	44593.8	43016.9	61087	69402.9	120188	145302	0	163318	107926	98247.5	323574	101459	119793
Pyruvic acid_1175_1TMS	University of Manchester Yeast GC-TOF-MS Library	71+99+58+59+89+114+115+174+159+53+54+57+60+74+90+103+118+176+189+46+56+61+70+91+113+116+45+68+73+79+84+100+101+117+129+158+175+98+85	411.378	1170.4		0	0	41400.1	0	0	25693.6	119008	139866	67396.2	74763.5	75266.6	76197.2	148333	200360	275596	0	0	22618.4	0	85886.1	85364.8	232175	129200	72611.7
Tridecane	replib	54+55+56+57+67+69+70+71+77+82+83+84+85+97+98+99+110+112+113+126+127+140+141+170+171+53+58+65+68+72+81+86+96+111+128+114+63+91+100+142+66	426.428	1200.9		391957	392816	379356	362482	340332	319392	344219	343224	336447	351622	342118	369028	382756	404451	477133	425610	439043	552133	481568	514990	394938	503094	393153	377662
1-Pentamethyldisilyloxybutane	mainlib	46+60+61+73+74+86+103+105+117+119+131+132+145+146+147+148+150+163+176+191+220+221+235+59+62+87+88+104+149+190+192+45+54+55+66+72+75+83+85+89+101+102+113+115+120+133+206+47+48+53+56+57+58+67+68+70+71+84+91+100+114+118+121+126+130+161+174+237+222+223+164+76+151+65+50+77+106+134+135+158+160+205+236+116+136+162+52+69+99+127+155+165+188+207+79+90+112+144+51+80+175	437.078	1222.5		198909	210737	289531	193504	218442	157993	145465	145893	201025	164771	178016	139142	379896	305096	286399	39321.7	340552	488683	45414.6	175860	266133	138969	23250.9	18468.6
Unknown 4	mainlib	45+55+56+57+67+70+71+86+99+101+126+144+146+156+59+72+73+74+84+85+145+147+149+155+218+219+111+112+113+60+75+83+127+46+68+69+114+128+132+47+53+54+100+130+129	441.378	1231.2		64268.8	56424.8	53145.9	35005.7	26652	30096.2	85107.7	120761	81240.4	74693.1	54145	45548.3	50377.4	64289.2	69419.2	41862.1	44554.6	46739.1	203871	149456	126201	284318	176181	126515
Decane, 2,3,5,8-tetramethyl-	mainlib	68+111+155+95+57+67+71+112+70+83+85+55+56+126+99+247+69	444.678	1237.9		15129.8	13391.6	12839.1	12699.3	13191.5	10649.8	12263.6	12493.3	11623.8	13794.5	11967.8	10433.6	11956.8	14325.1	15297.2	14373.3	12327.9	16620	17581.6	18548.4	14474.1	0	16506.3	14249.9
Silanamine, 1,1,1-trimethyl-N-(trimethylsilyl)-N-[2-[(trimethylsilyl)oxy]ethyl]-	mainlib	46+74+87+89+114+133+159+173+72+117+178+45+59+73+88+100+101+102+105+115+116+132+147+148+174+176+177+60+86+119+134+158+160+175+58+149+47+75+146+61+66+118+130+135+103+172+188+262+263	445.928	1240.4		72149.3	44086.6	47454.9	25436.9	45419.5	24158.9	50257.8	63456.6	33315.5	50111.1	49705	36707.1	26428.5	31763.7	37942.1	39551.3	35210.9	23754	98320.4	65274.5	52002.6	148471	144362	89322.3
Trimethylsilyl ether of glycerol	replib	46+59+61+67+73+74+76+103+105+106+114+115+117+119+129+131+132+133+134+144+147+148+159+163+177+178+191+204+205+218+263+48+60+89+102+104+118+121+130+135+137+149+152+161+164+170+182+186+190+192+193+206+207+219+220+293+295+55+66+72+87+90+101+116+162+175+176+179+189+203+210+221+222+45+47+88+99+113+165+217+120+181+86+62+143+150+183+208+209+265+180+194+151+223+294+75+128+56+91+107+171	455.078	1258.9		1.04015e+06	986355	1.2543e+06	721592	910663	899657	2.42797e+06	2.69793e+06	2.18516e+06	42876.4	1.76375e+06	1.56009e+06	685530	1.05627e+06	1.20963e+06	1.20083e+06	985302	918836	2.7973e+06	2.61746e+06	2.38221e+06	3.94777e+06	2.90873e+06	2.03238e+06
Trimethylsilyl ether of glycerol:2	replib	142+168+245+174+71+54+85+136+160+173+53+57+58+63+94+157+187+81+146+158+215	455.528	1259.9		38374.9	42556.6	28741.7	28179.7	33914.5	37122.1	60848.8	13117.2	48465.5	1.72906e+06	42220.3	9655.42	17282.4	29223.7	52978.9	5550.53	36063.2	20207.8	16315	51944.8	7449.7	5366.77	62731.9	42459
Unknown 5	replib	145+200+100+172+169+201+244+246	455.978	1260.8		27580.6	0	44110.8	23925.3	23559.6	0	13764.9	58643.8	5597.68	7839.62	8034	42298.5	27137.9	40479.8	46068.9	0	0	4386.48	5416.34	5118.45	49051.1	72262.3	6979.24	3245.83
Eicosane	replib	55+57+83+85+113+71+112+155	458.078	1265		17398.9	17048	16882.2	15912.2	15370.8	13541.9	14324.5	16481.9	14679.5	15101.4	14408.4	13917.1	12741	14701	19265.2	14964.6	16859.9	19294.9	20403.6	19812.9	18743.2	25056.6	16045.4	16052.9
Isoleucine_1285_1TMS	UoM Yeast Metabolomic Mass Spectral Library v2	45+69+70+74+86+87+72+130+46+56+60+61+75+146+53+96+103+170+171+47+73+76	465.328	1279.7		6998.86	5086.07	3393	3759.38	3560.77	0	62418.4	69524.3	39617.9	20651.4	15153.8	11849.4	5525.35	6359.42	6927.61	4601.53	3534.27	4604.34	72381.7	54938.8	50345	158434	55349.3	43646.4
L-Leucine, N-(trimethylsilyl)-, trimethylsilyl ester	mainlib	74+115+116+158+218+59+102+73+100+159+170+232+45+128+130+160	471.278	1291.8		5911.03	2973.9	5851.1	2601.1	4211.67	1375.4	21672.8	32167.7	19865	18213.8	8253.77	5333.87	2193.39	3597.16	2314.65	3499.7	3699.57	1505.66	44850.8	33479.4	30363.3	19934.3	25989.4	16018
Phosphoric acid, bis(trimethylsilyl)monomethyl ester	mainlib	46+52+60+61+73+74+76+78+92+103+105+148+166+167+168+177+179+182+193+196+210+45+47+49+72+77+88+90+98+99+107+109+116+117+118+119+131+134+135+136+137+138+139+149+150+151+163+164+165+169+181+183+195+209+211+214+226+240+241+245+256+257+258+51+106+108+212+213+225+59+62+75+89+91+104+113+115+121+123+133+153+197+242+243+58+120+122+132+147+227	481.578	1312.7		123830	99070.7	98459.3	54473.7	92061.9	55490.7	95668.1	89212.2	66216.5	72742.9	51475.3	92556.4	177704	349288	337042	157171	150622	150696	186114	150577	209456	112465	138963	74188.7
Unknown 6	replib	219+158	483.678	1316.9		0	0	465.7	0	0	191.54	0	6723.43	0	0	0	1143.94	0	0	0	0	751.7	0	0	0	0	0	0	5904.03
1-Butene-1,4-diol, diacetate	mainlib	69+97+111+153+112+81+83+109+82+84+95+110+125+55+56+85+93+57+67	484.078	1317.7		51294.1	51650	51204.2	47594.6	48733.4	39377.9	48875.1	54767.8	0	66013.5	56348.6	0	43638.7	51531.5	59783	51380.5	0	63976.4	118943	103738	75593.6	28260.7	140880	133929
Proline_1327_1TMS	University of Manchester Yeast GC-TOF-MS Library	47+61+68+70+75+76+103+129+144+145+168+173+187+54+96+105+128+143+157+172+58+72+86+99+104+127+141+170+156+71+77+94+98+49+53+63+45+142+171+124+186+140+169	484.728	1319		0	0	0	0	0	0	224061	310224	54359.4	1.09328e+06	481458	76094.2	0	0	0	0	0	0	1.93934e+06	1.51853e+06	1.24837e+06	5.37915e+06	2.71029e+06	2.80366e+06
Glycine d5_1343_3TMS	UoM Yeast Metabolomic Mass Spectral Library v2	88+89+90+104+107+113+136+163+164+177+178+207+252+265+62+76+151+162+179+182+191+192+254+281+46+48+60+74+91+101+105+106+118+129+134+135+146+148+149+176+180+190+197+203+205+206+220+250+251+278+279+280+282+45+66+102+114+116+119+120+121+128+130+132+137+143+145+147+150+157+161+193+204+208+218+221+222+247+263+264+72+73+115+122+131+159+181+194+266+99+253+58+138+117+124+158+160+189+133+262+246	486.978	1323.6		1.09114e+06	1.36398e+06	1.29097e+06	728867	968811	529631	743022	1.00559e+06	727662	1.57858e+06	1.12657e+06	606782	796960	682615	1.19912e+06	82491.6	1306410	1.29603e+06	2.5831e+06	2.1151e+06	1.55731e+06	2.36831e+06	3.2631e+06	3.37595e+06
Unknown 7	UoM Yeast Metabolomic Mass Spectral Library v2	175+59+87+188+100+277+202+249+86+248+276	487.578	1324.8		15407.8	20261.1	102070	5932.79	67285.4	34489.1	26608.7	115531	69234.6	121019	100603	44556.5	59240.4	57191.1	111345	1.17323e+06	15576.6	85883.7	163299	143252	137086	0	234341	206960
Unknown 8	replib	174+172	487.878	1325.4		81817	108203	19682.6	43973.1	11122.5	0	82805.8	39654.3	0	24387	25703.3	12063.9	10468.2	12914.7	23712.9	12232.4	91980.9	0	36814.9	32286.4	0	242492	58463	40807.5
Isotridecanol-	mainlib	50+55+56+57+78+81+84+85+95+110+112+153+54+71+124+126+210+53+65+67+69+79+82+83+99+111+123+154+97+109+125+96+52+63+68+77+86+93+98+51+139	492.078	1333.9		51116	59354.4	49776.9	50506.2	50870.8	41283.1	44958.2	48664.1	41972.8	54101.8	47724.8	48949.3	63770.8	81808.5	73215.2	56110	56333.1	94553.1	81205.8	75360.6	63368.7	228553	76005.4	75399.6
Serine_1361_2TMS	University of Manchester Yeast GC-TOF-MS Library	47+49+53+56+61+62+67+72+75+76+87+88+90+100+101+102+103+116+117+128+130+132+144+145+158+159+160+188+217+218+219+220+234+249+48+55+57+58+118+146+235+59+60+74+81+86+89+91+99+147+148+149+236+45+46+104+143+174+206+216+129	498.328	1346.6		295146	225571	330414	69306.9	130787	75730.8	576835	579783	384168	441597	398059	301782	406123	443815	530246	98938.3	122606	106135	963294	909585	645799	1.43737e+06	637026	307040
Silanol, trimethyl-, phosphate (3:1)	mainlib	66+93+94+133+162+187+257+300+317+330+123+106+107+121+199+230+259+272+105+115+131+135+147+153+314+89+91+92+122+136+137+138+139+145+148+151+152+161+165+169+303+119+134+301+312+58+95+164+168+184+200+202+229+237+266+267+287+304+60+150+175+185+214+222+228+238+277+282+286+293+305+318+373	500.428	1350.9		1.72753e+06	1.73274e+06	744872	297639	1.09136e+06	958039	1.30089e+06	249902	773143	309327	606043	247054	1.86774e+06	736196	0	394015	458707	446471	955238	356851	453597	688543	480218	1170991
Phosphate_1372_4TMS	University of Manchester Yeast GC-TOF-MS Library	45+46+63+73+140+179+181+182+183+190+194+195+197+201+209+210+212+215+223+224+226+231+239+313+47+61+65+74+176+177+178+186+189+198+203+208+213+252+253+254+255+256+258+261+271+280+284+291+295+296+306+307+310+319+59+167+180+191+192+193+196+206+207+211+221+225+227+240+241+269+270+283+309+55+62+72+77+205+268+288+297+298+109+285+308+56+311+299+85	500.728	1351.5		201175	607314	2.11323e+06	891801	383858	313857	391746	782728	232862	801645	238614	798344	655097	2.11934e+06	2.38421e+06	1.14095e+06	1.30109e+06	1.26379e+06	402127	869457	1.32334e+06	2.02812e+06	1.03829e+06	437251
Propanoic acid, 2,3-bis[(trimethylsilyl)oxy]-, trimethylsilyl ester	mainlib	88+104+105+116+120+135+149+150+151+160+161+164+208+219+222+233+323+324+90+132+136+174+192+281+295+46+55+61+74+89+101+102+103+115+117+118+119+129+130+131+133+134+148+163+173+176+178+179+189+190+191+205+206+207+220+221+223+224+265+266+280+291+293+294+307+308+73+75+147+175+177+204+215+232+235+263+279+292+296+305+309+322+57+59+60+76+87+106+157+159+162+217+231+310+311+145+218+237+297+45+47+71+85+152+2…	504.478	1359.1		10556.6	13861.2	1.67593e+06	11701.8	14855	1.48236e+06	1.19183e+06	1.43583e+06	10631.3	1.42075e+06	1.65838e+06	1.79624e+06	11733.3	1.49379e+06	1.80292e+06	1.33936e+06	1.38694e+06	1.19817e+06	1.51815e+06	942848	1.11062e+06	753863	1.1449e+06	327435
Unknown 9	mainlib	122+245+53+48+325+187+242+186+66+95+99+110+113+154+166+168+240+244+246+257+230	505.178	1360.5		1.24379e+06	1.5213e+06	12708.7	1.50594e+06	1.96496e+06	11628.7	12096.9	13314.1	1.14897e+06	25670.8	18979.1	16520.2	1.21629e+06	11640.5	15873.6	12684.5	24569.1	10898.2	62582.7	23622.8	20276.9	153209	978519	122394
1-Hexanamine,N-(2,2-dimethylhexyl)-2,2-dimethyl-	mainlib	54+83+84+96+100+139+140+141+142+111+124+128+138+143+158+170+214+216+260+56+67+94+98+144+259+68+81+93+156+82+86+125+127+155+171+258+97+108+112+114+172+261+49+65+70+80+126+51+52+69+50+64+78+79	505.578	1361.3		0	0	0	0	0	0	38092.3	53446.3	27052.6	198437	96670.8	0	0	0	0	0	0	0	682562	245704	180949	1.3425e+06	0	1.0086e+06
Threonine_1384_2TMS	University of Manchester Yeast GC-TOF-MS Library	45+47+54+56+57+58+60+61+73+75+78+85+87+89+98+102+103+114+115+117+130+131+132+133+146+147+149+150+157+158+219+220+230+248+46+48+66+77+82+129+140+203+249+53+55+62+71+72+74+81+84+86+99+113+116+118+119+128+148+205+221+250+51+59+67+76+90+156+177+204+70+88+101+202+79	508.728	1367.7		256721	225746	192494	71387.4	82657.4	56434.7	160858	169174	112205	245721	112430	161877	242683	362123	452416	97910.9	139466	102587	289046	155334	166414	508428	355212	164166
Serine_1408_3TMS	University of Manchester Yeast GC-TOF-MS Library	47+61+88+131+158+160+163+206+52+56+58+70+87+89+102+117+134+172+221+280+45+57+59+60+66+73+74+79+86+100+115+118+144+147+148+149+159+188+190+204+218+220+306+46+72+75+85+101+103+114+116+132+133+175+189+205+219+278+55+84+119+216+217+104+203	513.728	1377.8		40987.2	33153.9	23219.3	4478.69	6721.23	4004.1	100691	112568	66421.4	193939	93154.8	44236.8	22230.1	35942.2	36991.4	3670.43	17732.7	15101.5	391725	247100	210384	1.3162e+06	728358	721036
Threonine_1411_3TMS	University of Manchester Yeast GC-TOF-MS Library	57+73+74+101+114+116+130+220+59+60+75+117+147+174+203+218+219+291+292+293+118+132+160+221+47+84+102+115+131+133+144+148+204+45+46+56+58+72+86+87+100+119+128+129+230+320+61+76+103	519.828	1390.2		40848.4	54771.3	43775.1	4799.76	15461.2	7195.7	43254.6	57245.2	31190.6	68640.3	46217.3	31475.8	26673.8	57247.2	56842.1	9846	25080.9	14444.8	101928	67385.8	66789.7	248456	140483	148488
1-(2-Ethyl-[1,3]dithian-2-yl)-3-methyl-butan-1-ol	mainlib	105+135+171+179+180+108+136+181+189+66+106+137+153+67+107+120+148+149+150+151+152+194	528.578	1407.9		234470	235553	228285	212847	210011	1.70486e+06	214490	202254	193359	203933	208875	214125	213194	219961	228436	229532	229602	252376	253255	254712	257486	293480	274218	270111
Unknown 10	UoM Yeast Metabolomic Mass Spectral Library v2	45+46+48+49+53+58+59+60+63+64+71+72+74+76+81+84+90+91+92+118+119+121+132+166+168+177+187+191+197+198+207+208+214+224+234+251+252+266+267+268+65+93+122+160+161+209+210+77+78+123+134+138+163+178+188+190+192+193+195+253+254+47+54+55+56+57+61+62+73+88+100+103+116+133+176+200+206+216+222+223+185+235+154+167+226+162+269+70+75+89+104+117+165+175+186+196+199+211+213+215+220+225+86+102+202+212+256+146+164…	529.178	1409.1		1.76161e+06	1.74726e+06	1.6553e+06	1.52615e+06	1.56093e+06	217952	518833	1.53322e+06	1.49805e+06	1.53992e+06	501718	1.65525e+06	1.62929e+06	1.6699e+06	1.73722e+06	1.70993e+06	1.72336e+06	1.91022e+06	1.85598e+06	1.90205e+06	1.89048e+06	2.25421e+06	1.9873e+06	1.96011e+06
Benzene, 1,1'-(1,1,10,10-tetramethyl-1,10-decanediyl)bis[3,4-dimethyl-	mainlib	66+87+101+113+114+131+265+115+147+255+270+158+159+174+250	529.628	1410.1		593873	590735	568623	532816	539426	526220	1.75794e+06	504030	489681	500539	1598015	509691	508794	530854	540379	559905	557545	605861	603109	604079	606700	653753	608567	588493
Unknown 11	replib	47+52+55+75+79+85+98+99+113+126+129+156+172+173+217+218+247+262+54+56+86+142+145+171+248+68+83+128+155+157+170+203+245+69+80+82+127+143+246+130+50+51+263+97+144	530.528	1411.9		225271	200275	198366	150393	175762	194655	163147	146055	144184	140453	141181	157775	178631	204063	181606	197598	193993	208510	166871	172646	195589	188569	179944	165969
1-Methyl-2-pyrrolidineethanol	mainlib	46+61+80+82+96+101+124+215+321+55+59+72+74+88+47+56+58+70+75+84+85+86+98+100+200+60+54	539.728	1430.5		14888.5	9691.69	10743	18112.6	17803.2	12110.8	18352.5	18070.3	17684	27523.8	21413.5	22564	5623.35	9797.48	10021.5	15192.9	14935.7	15649.1	22731.8	19497.4	25156	58786.4	30742.4	16742.8
Itaconic acid_1461_2TMS	University of Manchester Yeast GC-TOF-MS Library	46+53+54+60+63+66+74+79+86+87+93+101+116+117+118+134+141+150+151+171+203+231+260+119+160+173+45+47+48+52+59+61+67+68+72+73+75+81+82+89+97+98+102+105+107+112+132+147+148+149+157+169+184+215+259+261+58+69+77+83+88+92+95+96+115+122+131+133+140+142+143+185+187+201+216+229+230+232+65+76+78+94+123+125+135+144+145+153+156+158+188+202+62+84+90+91+120+170+49+51+64+121+274	548.078	1447.5		63997.3	52328.3	50516.9	77307.3	122739	68689.6	164832	222048	113945	149348	201254	195663	78083.3	150924	120438	164619	153384	156123	227625	231316	320483	557800	296055	227538
Decane, 2,3,5,8-tetramethyl-:2	mainlib	85+126+71+113+57+70+155+353+55+127+56	549.228	1449.8		11218.7	11613	10843	9885.24	12170.2	8646.5	10977.2	14294.7	9899.48	12132.3	12877.5	12619.8	8810.9	12209.2	14606.9	12289.1	12770.4	13979.9	14421.3	15897.9	16936.7	25502.8	15174.7	14549.3
Unknown 12	replib	184+186+261+55+67+70+95+185	556.678	1464.9		5095.52	5433.38	5664.1	6590.03	7096.53	5401.03	8056.68	8079.77	7433	8132.31	8178.17	8956.35	5958.45	8417.13	8422.23	8059.8	8870.13	9123	11842.2	12654.9	14641.7	25321.4	12200	13290.4
Propanedioic acid, bis(trimethylsilyl) ester	replib	66+147+149+47+59+150+148+157+46+240+72+115+82+45+131+133+140+68+73+75+229	557.678	1466.9		19291.7	16379.6	18273.4	16363.5	30281.4	19810.7	43695.5	46845.9	32520.1	38583.6	47928.6	46527.4	27693	41925.2	0	37221.7	44327.1	40233.6	63075	66096.9	83627.8	160726	62944.2	66333.1
2(3H)-Furanone, dihydro-3,4-bis[(trimethylsilyl)oxy]-, trans-	replib	45+46+47+55+58+59+60+61+63+66+72+73+74+83+87+88+94+99+101+102+103+104+114+116+129+130+131+133+134+147+148+149+157+189+205+217+218+220+233+247+262+52+81+97+100+111+117+132+135+191+219+263+56+57+71+75+77+85+115+143+145+175+190+204+248+48+53+62+67+76+86+105+113+119+177+54+80+192+203+234+250+264+106	566.428	1484.7		76424.9	64364.6	49653.1	105263	123175	64102	100467	118119	37800.7	60518.3	80777.4	71848	54437.5	103497	127554	208141	237602	140704	164989	100167	146109	200728	159168	89455.8
Heptadecane	replib	54+56+57+58+67+69+72+83+84+85+86+87+95+96+98+110+113+114+115+126+127+184+77+124+143+156+53+55+63+65+68+70+71+81+82+97+99+100+111+112+125+128+139+140+141+142+154+155+168+169+212+66+80+138+170+183+213+93+182+51+107+123+101+64+91	573.628	1499.2		339798	328374	319720	301451	278685	284002	302272	307536	309019	311918	310394	325426	319429	333760	402185	357397	366453	449354	428871	446661	397740	511653	372716	384370
Isotridecanol-:2	mainlib	83+97+110+111+125+157+116+153+211+81+69+55+67+82+53+54+68+112	577.528	1510.2		19703.7	21394.2	18667.9	14628.1	16011.4	16458.7	11944.9	12377.1	12728.8	12920.7	13199.5	14636.7	15250.3	16159.7	22805	16169	18370.6	24114	23613.1	17985.4	16691	21139.8	16477.1	17802.9
Butanedioic acid, [(trimethylsilyl)oxy]-, bis(trimethylsilyl) ester	replib	54+129+166+220+225+258+295+352+58+59+61+73+75+76+143+147+171+189+204+207+221+224+229+230+233+244+245+281+293+307+317+319+324+334+335+49+74+101+145+156+159+172+174+176+178+179+183+185+187+192+199+200+201+215+216+218+219+231+235+237+238+249+262+266+283+287+297+309+310+312+313+321+323+326+338+339+349+351+45+46+47+48+53+55+60+72+146+157+161+162+163+173+175+177+186+190+191+195+203+205+206+217+222+223+…	581.828	1522.5		1.74429e+06	1.73224e+06	1.9545e+06	1.80798e+06	1.90419e+06	1.53522e+06	2.03599e+06	1.73812e+06	1.6158e+06	1.88034e+06	1870357	1.99192e+06	1.60385e+06	1.78405e+06	1.98802e+06	2.13431e+06	2.08419e+06	2.10792e+06	1.60598e+06	1.77472e+06	2.22566e+06	2.71581e+06	2.72344e+06	2.05634e+06
Aspartic acid_1553_2TMS	University of Manchester Yeast GC-TOF-MS Library	47+75+76+100+116+144+160+161+57+71+146+234+61+130+202+262+99+128+113+85+141+155+159+162+235	586.328	1535.5		42819.6	43334.7	86795.2	56638.2	66309.4	47024.1	39455.4	38102.6	33109.3	81813.5	55592.3	60231.3	41865.2	50251	49888.8	77793.2	85750.9	177454	39258.5	37195.9	48386.1	135630	73533.6	27673.3
Unknown 13	mainlib	70+69	587.378	1538.5		12101.7	0	11943.7	8710.69	10116.9	8062.03	9051.13	0	6418.87	10898	6219.87	10043.5	6698.45	13525.1	14699.4	0	0	13599.1	11905.7	12520.2	12281.2	0	13365.9	10419.4
Butanoic acid, 4-[bis(trimethylsilyl)amino]-, trimethylsilyl ester	mainlib	77+84+98+107+159+167+174+216+304+56+81+86+95+110+112+142+153+156+171+172+232+279+54+57+65+67+96+127+136+176+209+214+308+323+380+68+79+97+111+126+154+215+50+80+82+109+125+139+140+196+60+85+175+306+187+230	587.728	1539.5		36696.2	32919.2	35171.7	33174	40954	41270.2	37504.5	28774.6	349593	48198.7	41990.9	38371.4	25565.4	38202.9	40343.5	48466	52985.4	44740.3	45088.1	604251	44142.1	1.65408e+06	66943.7	57719.7
2,3,4-Trihydroxybutyric acid tetrakis(trimethylsilyl) deriv.	replib	89+103+106+129+145+157+178+179+189+192+201+204+217+223+291+292+296+319+321+322+45+46+66+72+73+76+91+99+101+102+104+105+113+115+117+118+119+120+131+133+134+147+148+149+150+163+164+173+190+191+205+206+218+220+221+247+277+278+293+294+307+63+90+151+158+165+169+185+203+208+224+295+320+379+409+410+51+411+58+59+61+74+87+88+130+132+135+143+177+193+207+219+222+231+245+47+53+55+75+83+121+246+305+170+141+52…	588.078	1540.5		432345	328275	339784	426487	540565	373542	489060	513715	25787	478399	510930	542310	314116	626338	505196	833075	812771	548141	731139	43957	745532	62550.2	962213	734757
Unknown 14	replib	100+276+115+191+114+290+172+378+188	590.178	1546.6		5963.1	4754.41	5891.97	0	1921.9	0	10683	9257.77	7246.23	8090.55	8063.47	5593.77	9591.48	9517.68	12468.5	3601.8	3884.5	3771.97	13847.1	14257.1	17044.7	54915	22169.2	20928
L-Aspartic acid, N-(trimethylsilyl)-, bis(trimethylsilyl) ester	replib	51+75+76+100+101+131+144+158+163+171+188+203+216+221+230+232+233+247+46+60+70+87+98+103+105+117+150+164+172+174+176+190+219+235+244+292+45+47+53+59+61+66+72+73+74+115+116+119+128+130+132+133+134+135+142+147+149+151+173+189+202+204+218+234+306+58+143+236+245+307+334+52+335+77+86+88+102+104+114+118+145+148+161+165+175+177+220+349+48+62+146+159+160+162+191+206+231+262	593.428	1555.9		323161	307790	230551	27329.4	126951	34280.8	64269.1	50257.3	57301	111899	77981.3	70565.3	225319	250647	296360	77111.2	197229	81142.1	73284.4	35716.9	51835	0	149036	254513
Benzaldehyde, 4-[(trimethylsilyl)oxy]-	mainlib	45+47+50+51+61+62+63+64+65+66+72+76+77+81+91+95+103+104+105+106+107+109+111+114+121+123+124+125+131+135+136+149+151+152+161+165+179+187+194+217+218+53+55+60+67+71+73+74+75+78+89+93+96+101+102+115+128+137+147+148+150+162+163+180+195+196+202+307+308+54+84+92+94+108+122+129+133+153+177+319+49+120+188+192+193+219+171+189+205+206+320+113+157+191+306	599.278	1572.7		0	0	0	0	0	0	223166	314087	163317	58045.6	140826	106835	0	0	40367.1	0	0	0	191508	125126	216364	36390.3	133684	163436
Phenol, 4-[(5,6,7,8-tetrahydro-1,3-dioxolo[4,5-g]isoquinolin-5-yl)methyl]-, (R)-	mainlib	191+177+176+160+63	605.728	1591.3		1656.97	1260.03	1033.93	2437.55	2318.8	2189.6	3112.35	4269.67	3032.1	2553.17	2778.73	2624.74	888.29	2240.71	2111.94	3722.13	2942.63	1364.14	4597.55	3726.66	4250.47	6748.3	3831.79	4790.28
Ribitol_1660_5TMS	UoM Yeast Metabolomic Mass Spectral Library v2	47+58+67+70+72+75+134+149+158+173+191+193+205+232+46+55+60+61+71+118+130+143+156+169+186+235+291+330+45+101+111+200+201+68+106+127+131+172+215+218+230+242+257+113+115+129+135+150+192+204+206+94+116+220+349+53+73+74+87+88+102+117+119+132+133+145+147+148+161+168+216+256+52+86+99+100+163+177+189+190+219+233+59+84+90+97+105+160+217+221+234+307	616.878	1623.4		82634.8	59198.2	76090.7	63743	73584.9	60173.9	150589	178795	148783	212010	170566	128083	92257.1	75355.1	96271.7	65296.5	65682.9	54836.6	180922	153186	139737	341896	184936	121623
Butanal, 2,3,4-tris[(trimethylsilyl)oxy]-, O-methyloxime, [R-(R*,R*)]-	mainlib	59+104+114+133+134+135+148+54+84+172+175+202+265+45+73+74+75+82+88+89+90+105+126+163+173+204+205+206+263+264+61+91+103+115+117+118+119+142+143+147+149+174+217+58+101+116+131+189+201+207+129+154+47+87+219+331	625.578	1648.4		36376	32217	29431.8	44591.4	54992.4	28352	38492.3	48153	33185.5	32674.1	36708	39691.3	25001.5	34554.1	52664.9	53798.8	59076.2	37142.7	31608	32194	41257.3	50067.4	32529.4	11044
Unknown 15	University of Manchester Yeast GC-TOF-MS Library	84+107+250+262+276+111+146+176+179+186+187+261+277+278+47+48+49+76+152+158+159+173+185+347+174+175	630.828	1663.5		154863	140927	143962	85143.4	663371	111981	111258	155519	111712	126431	112739	148912	123030	154313	75934.2	143136	676273	157361	140395	152011	182630	168859	145923	97127.6
Glutamine, tris(trimethylsilyl)-	mainlib	45+46+55+57+60+61+73+74+83+94+95+96+103+104+110+112+113+114+118+119+121+126+129+130+131+132+133+134+136+140+143+144+147+149+150+155+156+157+161+163+164+172+177+182+184+188+198+202+203+204+205+214+216+218+219+221+223+229+230+231+233+246+247+260+272+273+274+320+321+348+349+350+363+364+365+366+54+56+62+66+75+77+85+87+88+90+91+122+135+139+145+148+151+154+160+162+180+194+196+197+220+222+232+248+249+33…	630.978	1664		1.08834e+06	918193	44439.2	8283.38	17427.9	548607	577625	686906	13699.8	815483	447707	543160	948491	1.09432e+06	157593	562647	17793.3	699737	27327	13483.1	616664	11718	737563	846821
1,3-Dioxolane	mainlib	53+63+68+71+72+97+101+102+108+178+183+192+200+213+245+127+215+322+330+81+167+169+199+234+142	631.128	1664.4		48414.2	37041.7	951452	293062	134563	13909.1	21507.7	21447.5	461035	39135.3	15260	17327	65957.8	59589.1	1.1715e+06	16777.5	152979	21920.1	725448	401872	18402.5	293306	30015.8	75814.2
Unknown 16	replib	243+244+241+116+153+69+242+70+93+115+201	631.778	1666.3		83365.8	48220.4	76545.5	0	0	9047.53	21495	0	10271.5	73593.5	15172	14663.8	153228	120787	173727	0	0	0	35481.8	8521.72	13110.9	0	48267.7	200021
2-Ethyl-acridone	mainlib	71+188+194+201+215+238+239+319+330+410+428+451+500+513+583+179+180+182+193+250+269+272+301+320+348+360+378+417+430+457+477+507+521+574+280+291+347+415+533+543+550+558+169+209+210+224+274+356+393+407+449+482+556+225+226+241+294+303+184+318+349+385+406+439+526+531+582	634.128	1673		90723.8	74470.3	76661.5	97359.8	99394.7	98243.9	113643	114380	105425	100304	110523	106342	53664.1	96810.3	102281	117919	112292	95917	128245	115595	112098	2.79692e+06	119422	116983
Unknown 17	mainlib	45+48+50+51+52+53+58+59+63+64+65+66+67+72+73+75+76+77+78+79+80+82+83+86+88+89+90+91+92+93+94+95+96+97+102+103+104+105+106+107+108+109+110+116+119+120+121+123+134+135+138+146+148+149+150+151+153+163+165+177+190+214+220+222+264+352+364+510+548+46+47+54+55+60+61+62+68+69+70+74+81+85+99+111+118+122+124+136+137+152+166+168+178+195+402+436+162+164+167+176+183+199+213+314+441+462+506+517+573+576+589+125…	634.428	1673.9		1.53061e+06	1225418	1.28142e+06	1.58109e+06	1.62779e+06	1.66124e+06	2.11631e+06	2.14996e+06	1.75427e+06	1.7856e+06	1.84109e+06	1.78412e+06	1.10879e+06	1.61741e+06	1.64442e+06	1.98838e+06	1.77068e+06	1.53598e+06	2.24283e+06	1.89166e+06	1.83905e+06	142597	2.05431e+06	1.94537e+06
Unknown 18	mainlib	215+216+217+218+204+143+191+219+246+248	642.428	1696.9		5362.17	11736.4	13154.7	10510.5	10871.1	3630.07	3419.1	3635	2570.52	6307.21	6650.37	6402.45	11898.4	8367.26	15607.2	3480.27	7826.07	9716.34	7750.45	6641.66	9326.37	8699.53	10291	7344.69
Pyroglutamic acid_1731_3TMS	UoM Yeast Metabolomic Mass Spectral Library v2	46+47+56+58+72+101+158+159+172+231+232+233+260+261+307+173+262+45+54+55+57+66+68+70+73+74+84+86+87+98+99+100+110+112+113+114+115+128+131+133+140+141+142+147+155+156+157+168+170+213+214+228+229+230+258+259+273+274+59+61+71+75+82+85+111+117+126+127+132+134+148+154+184+185+186+198+67+97+103+122+130+144+171+175+187+292+293+333+60+124+139+174+183+189+257+294+80+96+118+169+180+188+201+212+244	643.828	1700.9		1.44651e+06	1.2777e+06	1.29902e+06	448482	808277	601651	954525	916803	627442	785930	547673	607711	1.59275e+06	1.47177e+06	1.53491e+06	806255	907131	973436	922106	847162	836880	1.65207e+06	1.04781e+06	825780
Unknown 19	mainlib	49+81+95+109+123+136+153+162+163+165+166+176+177+178+179+181+192+195+208+209+222+223+224+105+149+164+167+193+194+196+210+225+227+76+77+89+90+91+92+93+104+107+120+121+135+137+152+160+62+63+64+146+150+151+69+119+221+305+48+83+94+108+145+190+200+207+256+88+102+182+106+161+197+53+116+125+138+211+226+65	644.378	1702.5		175327	141261	12013.5	10803.5	15190	12333.6	29941.2	29837.7	219938	199610	19451.4	182584	13768.5	250921	260817	22022.5	18993.9	152923	368022	242278	209179	567381	28652.1	19285.6
Unknown 20	mainlib	50+51+78+52+79	644.578	1703.1		12987.2	12712.6	154832	144862	191877	149449	259234	312496	22594.1	18099.5	189169	20387.8	141665	17548.8	17988.8	278063	220876	15560.4	36242.6	24612.9	26021.7	32597.5	273060	213725
Fructose_1763_5TMS	UoM Yeast Metabolomic Mass Spectral Library v2	204+292+205+206+116+69+71+101+102+112+135+136+150+294+154+177+76+77+94+95+158+174+178+66+106+114+115+118+131+132+146+307	646.778	1709.4		0	0	9955.23	6970.14	7570.73	7122.07	175297	247295	240107	205238	321678	289548	10142.4	48798.8	46509.3	11276.2	0	0	258282	246437	340996	214664	224644	238180
Fructose_1773_5TMS	UoM Yeast Metabolomic Mass Spectral Library v2	58+73+81+147+161+163+192+219+227+228+234+235+242+255+260+270+271+277+279+302+304+308+317+346+362+363+366+368+391+402+437+45+46+148+159+185+188+199+222+231+233+254+278+289+297+298+305+306+319+320+335+344+350+361+364+381+393+406+436+438+439+440+55+67+83+88+138+182+191+200+202+203+217+218+220+243+245+250+257+258+259+262+264+275+276+281+291+301+303+318+327+331+343+345+347+348+349+351+353+379+390+407+…	647.728	1712.2		0	0	17223.6	0	0	0	3.92216e+06	2.94611e+06	2.91932e+06	1.94037e+06	3.47462e+06	2.94643e+06	0	350000	363829	0	0	0	3.19747e+06	2.63407e+06	3.29236e+06	2.70362e+06	3.5602e+06	2.36679e+06
Fructose_1773_5TMS:2	UoM Yeast Metabolomic Mass Spectral Library v2	99+107+113+114+136+152+168+178+181+183+192+206+209+222+232+266+278+307+323+344+351+367+106+124+146+213+225+275+322+360+394+118+127+134+135+141+145+150+161+163+169+171+175+190+191+193+194+205+207+217+219+221+235+239+242+245+247+255+256+263+271+273+293+294+308+315+317+320+334+346+348+362+364+379+405+435+439+440+441+65+144+160+196+227+295+302+363+380+434+67+73+74+81+87+88+94+103+104+105+109+117+119+…	652.078	1724.7		104554	127517	166148	129763	178632	0	3.57155e+06	3.37217e+06	2.3076e+06	1.28372e+06	3.03339e+06	2.66212e+06	0	115699	116479	127344	144888	126850	2.45113e+06	2.13076e+06	3.06323e+06	1.00922e+06	1.70931e+06	1.42052e+06
2-ketoglutaric acid_1739_2TMS	University of Manchester Yeast GC-TOF-MS Library	46+60+61+82+89+112+126+154+170+172+182+184+289+75+76+90+91+174+244+54+55+80+138+156+186+198+199+200+202+288+84+100+45+58+62+188+274+290+70+77+201+214+56+86+128+246+304	653.128	1727.7		3502.93	3386.14	132197	93095.1	152963	3142.77	0	2925.8	275959	8065	361876	334414	4060.9	124884	139887	106001	5338.7	4418.17	253169	258416	9129.97	175922	304217	174364
Pipecolinic acid_1441_2TMS	University of Manchester Yeast GC-TOF-MS Library	63+47+48	653.278	1728.1		74194.4	81560.7	5882.93	4026.24	7471.87	70550.1	0	184832	8370.9	182105	0	11125.2	84926.7	5932.84	6508.87	4716.8	117104	96165.3	6748.24	6050.93	310648	4323.03	7437.59	0
Eicosanoic acid, 2-ethyl-2-methyl-, methyl ester	mainlib	116	655.128	1733.5		3763.62	4424	4067.03	0	2364	0	6013.71	0	2127.77	2314.69	0	0	0	4244.81	6038.1	954.267	0	0	2808.24	1230.52	0	1667	3685.59	1585.9
Phenylalanine_1768_2TMS	UoM Yeast Metabolomic Mass Spectral Library v2	45+47+51+65+66+78+90+100+101+103+130+163+192+193+194+218+219+220+266+46+50+59+61+104+115+119+131+145+146+148+174+176+177+203+267+268+295+58+60+63+77+86+91+92+102+120+132+134+160+162+294+49+121+164+246+170+221+245+360+118+190+202+361+161+178	656.728	1738.1		14779.3	7639.38	13209.7	9271.24	16689.8	4781.13	46320.2	130674	31333.6	29773	11089.5	6435.9	12828.7	18513.2	15684.2	8288.43	12612.5	4661.55	125359	30498.9	36119.5	132056	192595	247244
Unknown 22	mainlib	56+70+99+116+155+172+173+184+186+229+256+346+347+374+375+376+113+174+189+273+55+85+157+158+159+185+187+212+214+215+228+247+259+345+348+88+143+154+162+182+197+276+114+231+232+57+71+220+72+84+142+146+171+248+275+295+58+102	658.928	1744.4		43149.9	51090.1	45191.7	51092.9	68771.3	57982.4	24421.8	27625.1	9009.77	15603.4	18114	26794	27031.6	61920.5	67193.7	69476.2	73257.8	57873.8	16304.8	29588.6	35928.1	16396.9	12746	9227.34
Benzoic acid, 4-[(trimethylsilyl)oxy]-, trimethylsilyl ester	replib	50+53+64+79+81+82+89+91+92+93+94+95+96+104+106+107+109+123+126+135+137+166+177+179+193+207+210+223+251+267+281+282+51+52+60+63+65+66+67+68+76+77+78+90+97+105+108+111+112+118+119+120+121+122+134+150+151+152+156+163+164+165+167+178+180+181+183+194+209+224+225+226+230+237+240+266+268+269+283+284+153+191+271+45+46+54+59+61+62+73+74+87+98+127+133+136+138+145+149+195+208+238+239+80+115+124+131+132+148+…	659.328	1745.5		199442	217459	194321	71929.9	140272	179771	136016	148963	122432	85068.6	111129	230257	110563	164034	149166	202599	165453	122922	342347	348942	366420	646810	245068	186098
Unknown 23	mainlib	213+229+231+230+303+215+287+258+201+243+257+289+290+217+331+103+199+379+380+159	662.028	1753.3		9514.62	7779.24	10566.6	1775.59	2134.23	2646.83	3813.26	0	0	1773.48	2399.97	2889.03	22353.8	11851.4	26953.5	0	3717.47	3179.97	4002.66	4052.93	9084.87	11315.9	3469.69	12601.6
L-Proline, 1-(trimethylsilyl)-, trimethylsilyl ester	replib	52+56+68+83+96+98+142+143+170+186+187+216+289+80+97+112+154+290+377+57+71+72+85+99+111+171+288+303+55+128+129+246+260+261+362+262+108+244+53+66+67+69+124+272	663.728	1758.2		0	0	0	0	0	0	177226	0	88305.2	148181	188248	62812.3	0	0	0	26821.3	43974.2	0	443228	200486	285342	692502	615583	585712
Unknown 25	replib	121+151+180+181+195+236+267+268+269+270+302+391+395+77+91+106+123+136+179+184+193+194+237+251+252+265+266+394+165+192+209+238+239+378+392+393+92+177+178+185+110+152+224+64+155+63+93+95+223	664.828	1761.4		0	0	0	0	0	0	211254	228633	138529	52194.3	94474.8	101188	0	0	0	0	0	0	197833	98178.2	165994	0	159916	146599
Asparagine_1784_3TMS	University of Manchester Yeast GC-TOF-MS Library	45+46+59+61+70+72+73+74+75+76+86+90+99+100+114+115+116+118+119+128+131+132+141+149+153+159+160+174+188+189+190+202+203+204+214+229+232+234+244+245+258+262+292+316+333+47+60+80+88+143+161+163+176+48+66+87+102+117+125+130+133+144+146+147+148+156+158+164+169+170+172+173+175+198+215+218+220+231+233+242+259+317+334+335+348+349+350+58+84+98+101+113+140+145+171+197+200+213+227+241+243+54+127+139+199+228…	665.328	1762.8		1411986	778410	952430	141015	158333	154647	926836	457457	468454	2.2203e+06	1.12853e+06	1.31602e+06	1.27873e+06	1.17358e+06	1.56724e+06	163750	202600	245363	2.32428e+06	789489	0	522651	2.54822e+06	2.79e+06
O,O,O'-Tris-trimethylsilylmalonate	mainlib	83+104+121+176+194+222+223+305+306+307+418+419+64+69+130+147+266+291+57+63+71+93+111+148+204+65+81+91+97+120+146+208+221+239+304+417+421+103+113+205+309+320+504+597+92+177+191+206+278+303+308+310+364+365+379+382+407+433+507+544+293+381+122+175+109+51+67+85+119+189+53+55+220+318+436	667.628	1769.4		0	0	0	0	0	0	0	80467.1	240625	79937	0	295203	0	0	0	0	0	0	541566	217743	198233	0	306252	59244.8
Galactofuranoside, methyl 2,3,5,6-tetrakis-O-(trimethylsilyl)-, à-D-	replib	571	668.378	1771.6		0	0	0	0	0	0	0	0	0	0	0	0	0	0	0	0	0	0	0	0	0	0	0	0
Unknown 27	mainlib	142	670.528	1777.8		4019.45	3441.28	2910.27	0	0	666	0	0	0	0	0	0	0	2103.74	2743.45	0	0	0	0	0	0	0	0	2521.07
Unknown 28	mainlib	81+78+331+436+69+50+83+57+77+110+111+112+153+51+52+63+64+79+95+97+71+125+452+299	671.078	1779.4		17419.4	18002.9	15867	0	14218.4	7505.37	15853	20640	9771.06	10863.2	10481.1	0	17088.2	16348.9	17988.4	12954.7	14261.9	16279.9	18829.7	12999.9	10072.6	27582.5	16790.6	0
D-Fructose, 1,3,4,5,6-pentakis-O-(trimethylsilyl)-, O-methyloxime	replib	100+187+228+233+243+244+128+130+132+142+143+144+146+161+200+234+261+154	672.778	1784.3		60418.6	55014.8	57202.5	56007.8	54731.2	51775.3	24628.3	33164.6	20534.3	42387.3	40182.7	33941	59465.5	65076.6	71192.2	13765.6	45342.9	48681.9	50755.1	37818.2	29301.8	40160.9	34718.1	67634.3
Fructose_1831_5TMS	University of Manchester Yeast GC-TOF-MS Library	58+61+180+557+570+118+192+288+105+148+201+276+45+84+102+104+131+133+149+163+164+177+178+202+206+208+390+465+524+571+46+59+62+85+103+114+135+150+172+175+191+554+193+256+265+264+419+68+165+280+235+86+72+73+132+134+173+189+190+404+466+553+555+572+47+53+54+55+56+57+60+74+89+90+91+117+222+236+306+352+363+367+480+525+573+88+174+199+248+250+260+262+279+392+467+568+569+87+106+113+119+126+158+187+188+204+…	674.478	1789.1		0	0	1.53349e+06	1.9583e+06	1.79272e+06	1.69062e+06	5.69799e+06	2.72914e+06	4.22263e+06	5.08716e+06	1.90138e+06	4.73813e+06	0	0	0	1.87877e+06	1.67478e+06	1.61394e+06	4.67629e+06	4.71021e+06	1.31516e+06	0	4.92305e+06	2.80195e+06
Unknown 32	mainlib	160+319+63+321+83+320	676.178	1794		0	0	0	0	0	0	0	0	0	4709.52	0	0	0	0	0	0	0	0	7729.93	10749.9	10747.4	0	11007.7	0
Sorbose_1849_5TMS	University of Manchester Yeast GC-TOF-MS Library	211+227+299+301+195+285+341+387+225+66+300+303+315+357+370+445+358+181+316+373	677.578	1798.1		13666.4	14770.5	17455.9	12560.2	9276.2	12529.3	4366.58	0	5660.61	0	0	10966.8	13419.2	16213.3	14739.5	7699.5	11378.6	8635.97	15937.8	0	16692.2	18720.8	18843.7	19214.8
Fructose_1831_5TMS:2	University of Manchester Yeast GC-TOF-MS Library	56+84+115+120+168+187+464+553+559+132+164+172+177+184+202+278+365+391+392+403+404+405+416+448+467+522+523+555+53+60+61+82+142+146+526+538+554+47+59+121+203+222+449+468+539+45+54+62+72+88+104+113+114+149+151+280+477+571+452+136+140+282+435+573+148+173+188+190+261+279+284+338+339+353+366+369+376+390+557+569+572+124+126+171+266+368+420+434+451+558+48+57+68+73+74+85+86+89+90+91+103+105+106+107+110+13…	680.328	1806		0	0	0	2.06089e+06	1.28377e+06	0	1.88471e+06	1.76294e+06	4.83275e+06	5.18047e+06	142885	5.11343e+06	0	2428.03	0	1.95175e+06	64039	0	4.81183e+06	4.96912e+06	5.11946e+06	872091	4.74804e+06	3.99364e+06
Unknown 34	mainlib	153+245+227	688.878	1830.6		0	0	0	0	0	0	4078.29	0	0	6193.62	0	5053.97	0	0	0	0	0	0	5570.34	5629.59	6023.33	0	5631.62	0
1-Propene-1,2,3-tricarboxylic acid, tris(trimethylsilyl) ester, (Z)-	replib	257+259+231+211+212+215+216+228+229+230+256+258+303+377+151+170+183+184+185+213+214+375+376+378+348+79+107+121+122+147+149+150+169+195+272+275+284+285+286+300+304+346+123+125+139+141+148+152+155+156+171+182+199+287+288+301+331+78+80+93+94+95+98+109+110+111+112+124+140+154+200+241+289+297+299+302+333	689.328	1831.9		1646393	1.48946e+06	1.44636e+06	649580	828284	1.73431e+06	643230	561672	849505	652081	843054	891154	1.44838e+06	906158	1.92227e+06	967062	921494	1.6284e+06	828982	1.09144e+06	1.32333e+06	650430	1.23199e+06	937739
Arabinose_1669_4TMS	University of Manchester Yeast GC-TOF-MS Library	100+101+102+103+105+106+117+118+318+362+450+465+86+88+89+90+91+104+114+145+162+175+338+359+381+402+435+436+449+480+481+128+129+160+161+337+448+191+235+268+278+220+238+266+323+322+328+55+164+361+394+405+406+408+409+437+463+464+466+132+146+340+382+54+59+116+119+206+236+339+393+395+438+479+482	690.828	1836.2		43331.9	43540.4	93674.3	368328	232662	80425.6	0	27244.3	678673	702922	246029	242675	25471.5	0	0	220703	0	169959	410112	321290	616105	265503	647421	360391
1-Propene-1,2,3-tricarboxylic acid, tris(trimethylsilyl) ester, (Z)-:2	replib	172+212+214+215+227+228+229+230+245+256+289+300+302+315+330+94+140+151+156+167+168+184+195+198+199+200+272+282+284+285+286+287+288+298+316+331+344+346+378+181+201+202+216+241+255+299+309+203	691.478	1838.1		81357.2	55312	62939.3	441720	473986	106344	223311	267004	218860	177824	194598	253848	57544.7	469870	0	490917	0	133005	833.759	359584	0	0	300519	407949
Unknown 36	mainlib	128	692.078	1839.8		0	0	0	0	0	0	0	0	881.645	0	0	0	0	6086.39	0	0	5533.53	0	236702	0	0	248013	0	0
Unknown 37	mainlib	159+335+132+334+421	692.478	1840.9		0	0	0	207329	6450.33	0	0	0	0	0	0	0	0	0	6230.06	5892.47	1767.33	6620.83	0	6515.1	0	0	0	0
1,2,3-Propanetricarboxylic acid, 2-[(trimethylsilyl)oxy]-, tris(trimethylsilyl) ester	mainlib	99+111+115+143+144+171+183+185+221+273+274+275+276+333+347+348+350+363+365+437+465+466+467+139+163+258+303+366+69+72+131+213+222+223+257+259+301+305+306+349+364+438+464+116+164	692.878	1842.1		0	0	0	0	213963	0	182088	221801	104372	105140	155194	24967.2	0	158120	0	253716	192557	0	105535	120058	175688	0	169668	127874
Unknown 38	mainlib	63+152+165+174+180+181+188+195+253+264+294+311+62+77+137+153+167+192+196+204+268+292+295+312+121+151+166+179+193+267+279+293+194+269+278+84+92+65+91+138+162+266+280+281+296+107+114+203	694.528	1846.8		32151.3	23469.3	23497.2	71029.4	40436.2	49673.3	115578	91966.5	54746.3	63508.1	74606.6	134274	20688	33753.6	21418.5	53962.4	49376	30656.8	115241	60046.8	124426	69564.6	79336.9	53408
Unknown 39	mainlib	86+100+218+219+128+159+57+71+144+58	695.978	1851		0	0	0	6472.83	11015.7	0	14769.9	21340.3	7135.45	7778.62	49743.9	12979.1	0	10128.2	0	9623.73	11388.5	0	17662.4	15936.7	15799.6	26120.7	25923.4	5710.24
p-Trimethylsilyloxyphenyl-(trimethylsilyloxy)trimethylsilylacrylate	mainlib	91+95+135+151+179+180+193+209+237+251+265+267+268+269+341+342+369+50+51+270+343+65+79+194+252+92+78	700.028	1862.7		1155.97	0	0	4110.38	3433.6	2096.23	14602.3	0	15245.4	41787.8	26264.3	13869.4	0	2699.45	2075.74	5794.47	3504.47	2734.52	71524.6	31609.8	40692.9	161500	68465	55867.3
Diethyl aminomalonate, trimethylsilyl deriv.	mainlib	46+60+76+87+92+101+106+109+117+118+119+121+131+132+134+144+145+148+153+160+165+172+175+176+178+192+194+216+222+233+234+236+237+243+248+249+260+264+266+274+277+288+305+308+326+396+397+439+440+90+104+138+149+177+198+235+262+278+279+289+322+323+334+335+350+424+425+426+441+58+59+70+72+73+74+86+88+89+97+100+102+115+116+127+143+147+150+169+173+174+185+188+190+191+203+218+219+220+232+244+246+247+256+259…	702.728	1870.4		1.22677e+06	1.21181e+06	1105153	947833	928153	47808	964044	44228	792543	1.0781e+06	891688	915758	48353.2	1.05886e+06	1.17849e+06	865893	992958	1.21823e+06	1.00402e+06	947319	32552.1	473169	42893.6	1.0901e+06
Unknown 40	replib	158+207+217+304+320+347+96+142+168+201+204+226+239+254+269+271+303+337+349+437+66+129+186+238+240+241+255+286+290+346+365+377+394+422+84+108+124+126+157+182+213+214+223+253+273+287+83+167+181+183+272+436+112+166+229	702.978	1871.2		35991.4	55765.1	50144.7	40919.3	39767.5	1.04943e+06	46209.2	824252	37531	55536.8	39244	42643	1.12285e+06	48375	18397.7	34917.8	41957.2	46775.5	46516.2	45036.9	752440	22047	908240	50451.4
L-Proline, 5-oxo-1-(trimethylsilyl)-, trimethylsilyl ester	mainlib	154+156+211+227+300+317+140+151+155+318+329+356+53+54+55+81+94+95+299+315+47+68+69+77+128+230+330+212+228	703.478	1872.6		52663.2	31420.1	27850	26820.7	26328.8	32322.5	31524.9	27145.3	28227.9	40866.2	19938.1	20495.6	28238.5	18418.1	54481.1	21892.1	28038.5	0	27983.5	26740.1	0	0	20855.3	32789.5
Gluconic acid_1942_6TMS	University of Manchester Yeast GC-TOF-MS Library	163+207+277+292+359+205+293+307+221+294+305+333	705.078	1877.2		3584.48	1916.59	2366.57	8411.9	9081.47	5463.47	8109.06	8113.1	8710.68	6767.34	8382.4	8691.16	1105	1628.06	1950.06	5161.83	5666.4	4237.1	6231.59	7005.76	5369.83	15705.6	12255.5	5935.52
Butanoic acid, 4-[bis(trimethylsilyl)amino]-, trimethylsilyl ester:2	mainlib	60+70+86+91+100+172+174+176+188+202+88+90+175+236+368+76+87+94+98+112+114+146+158+162+261+262+263+77+102+144+159+173+187+203+366+367+171+234+95	709.428	1889.7		59350.7	74570.9	73503	92267	81492.2	73912.5	70637.5	72667.2	74075.5	69378.3	67115	69740.6	70714.7	83370.2	82184	103416	104869	116551	70259.1	89864.8	70731.9	123605	69796.1	88749.8
Glucopyranose, pentakis-O-trimethylsilyl-	mainlib	65+67+74+105+107+118+121+125+135+136+139+141+142+145+152+155+164+167+170+177+198+210+222+251+257+259+269+271+279+290+292+293+301+304+322+331+332+333+359+379+380+381+394+406+407+410+437+439+525+137+165+179+194+197+241+253+254+288+289+307+309+323+336+337+344+363+408+526+45+46+47+53+54+55+56+57+59+61+69+72+73+75+81+83+89+99+101+103+104+106+111+113+115+116+117+119+120+127+129+131+133+134+143+147+148+…	710.528	1892.9		0	134379	0	158441	148945	0	3.80364e+06	4.08494e+06	3.09895e+06	1.62191e+06	3.41992e+06	3.23058e+06	0	699566	0	208718	0	193101	3.18951e+06	1.95728e+06	3.42064e+06	1.45362e+06	3.58622e+06	1.98336e+06
Unknown 42	mainlib	160+108+172	711.378	1895.3		0	47.769	507.4	0	0	0	0	0	0	0	0	0	0	0	0	0	0	0	4519.14	2808.28	0	0	5059.52	0
Heneicosane	replib	53+54+55+56+57+65+67+68+69+70+71+82+83+84+85+95+97+98+99+111+112+113+125+126+127+128+140+141+154+155+168+183+184+197+212+224+238+268+166+182+186+196+202+295+80+153+156+239+240+333+123+294+433+58+72+81+86+96+100+110+114+124+138+139+142+152+167+169+170+210+211+225+244+269+93+122	712.828	1899.5		413700	398340	394357	396194	363190	360645	662360	444635	484476	448321	467254	495632	387373	418858	490236	441580	434319	531475	527969	550973	490723	656390	507326	506957
Pipecolinic acid_1441_2TMS:2	University of Manchester Yeast GC-TOF-MS Library	73+100+116+133+147+148+149+200+213+214+225+283+288+303+313+405+407+59+75+124+140+141+196+204+304+45+58+66+72+74+206+315+406+98+114+115+131+132+142+188+189+203+231+232+262+287+117+128+130+163+172+190+202+216+218+246+278+290+146+170+215+217+86	719.728	1923.7		84730.1	50915.6	77749.6	10402.3	21307.3	11695.5	40772.7	17780	45313.4	150674	95496.6	110516	180616	177511	229482	32326.4	30692.5	47502.3	151617	76501.8	59423.6	1.05714e+06	258906	309849
myo-inositol_2014_5TMS	University of Manchester Yeast GC-TOF-MS Library	46+54+59+73+74+81+147+148+162+178+181+183+187+192+209+218+223+224+243+245+257+265+272+278+279+289+291+292+304+306+312+314+317+319+323+326+336+343+347+353+357+362+368+369+370+381+382+383+393+408+417+419+431+432+433+435+453+507+508+509+510+598+198+222+244+264+269+271+321+365+386+397+235+237+250+253+254+256+297+305+313+315+330+344+372+380+407+411+416+423+437+438+511+53+61+65+164+165+179+180+190+191+…	727.328	1950.6		849042	1.14656e+06	1.16987e+06	959654	1.10047e+06	1.09481e+06	2.51035e+06	2.70272e+06	2.12848e+06	2.24788e+06	2.64815e+06	2.4143e+06	787145	1.31622e+06	1.47544e+06	1.13075e+06	1.53122e+06	1.11453e+06	2.45474e+06	2.215e+06	2594652	2.93255e+06	2.75529e+06	2.07733e+06
Fructose_1763_5TMS:2	UoM Yeast Metabolomic Mass Spectral Library v2	86+102+115+128+132+145+204+206+220+233+274+319+72+106+116+172+231+234+270+322+46+54+59+61+88+89+90+92+97+100+101+180+205+259+45+58+60+91+62+75+152+164+159+160+163+196+232+321+98+214	729.128	1956.9		60974.5	56825.6	65059.3	93094.6	99115.9	62261.7	552158	556045	445289	474248	547071	483610	50520.4	81211.1	103931	127543	115135	84674	496963	466975	497275	341342	540335	161162
Isoascorbic acid_2032_4TMS	University of Manchester Yeast GC-TOF-MS Library	45+51+53+58+61+66+68+73+74+75+76+81+87+88+93+117+118+133+135+141+142+147+148+149+151+169+176+199+207+208+215+221+223+227+257+259+260+304+312+332+333+336+345+361+374+376+419+464+47+72+77+90+101+113+114+115+127+130+131+150+155+158+168+173+177+190+194+222+245+258+301+334+359+360+375+46+52+59+89+119+134+170+205+206+209+216+229+231+242+244+303+346+405+449+103+104+105+128+172+230+320+67+99+140+153+178+…	734.678	1976.5		16360.6	20507.3	16502.4	20345.9	27116.3	21428.7	206957	364347	79398.5	73929.2	142000	57883.5	12602.1	40580.1	55794	25382.9	23110	24825.8	312810	155752	338890	140894	263606	118375
Galactose_1872_5TMS	University of Manchester Yeast GC-TOF-MS Library	47+60+73+74+117+119+129+130+132+147+157+174+189+201+204+205+221+230+288+319+320+336+58+61+72+89+104+148+159+190+217+229+242+243+289+334+410+45+54+100+105+116+131+141+149+158+173+207+231+244+321+52+98+101+142+246+307+144+46+118+128+216+388+126+145+218+299+309+323+53+59+75+76+87+88+90+102+103+113+127+133+163+172+177+203+206+219+222+235+260+335+134+135+178+192+236+247+279+302+308+66+193+214+245+278+…	739.428	1993.3		135573	103475	89130.2	103426	145806	106068	59112.2	79703.5	78612.8	74275.8	60592.9	34168.9	90043.3	136853	163680	242100	170388	125494	37804.3	89522.4	86724.6	44763.7	40987	14205.4
Tyrosine_2041_3TMS	University of Manchester Yeast GC-TOF-MS Library	45+60+75+90+91+92+93+100+101+102+107+130+132+146+149+150+163+165+179+180+192+209+218+219+220+221+264+265+280+354+355+356+382+383+76+134+166+234+51+61+118+145+161+164+181+266+281+282+46+47+55+57+63+70+78+85+121+135+160+177+223+159+193+79+144+162+176+178+194+279+174+175	742.878	2005.5		50275.5	29176.6	35865	27488.8	29196	23091.8	111677	151886	71174.4	45790.8	70383.2	50000.1	24895.9	29839.5	38265.3	30414.2	31653.7	22714.2	187239	111546	121279	276858	234838	163748
3-Hydroxymandelic acid, ethyl ester, di-TMS	mainlib	165+178+179+180+193+195+209+237+267+268+45+77+116+95+135+151+161+163+164+269+278+251+63+194+368	745.678	2015.3		2557.48	0	839.9	5831.1	4797.6	1965.8	16564.3	23309.4	15757.9	16524.2	16109.3	10928.2	455.806	2212.58	3448.55	6630.03	4682.27	1253.76	64666.3	30375.8	24390	159088	55289.1	44916.4
Fructose_1763_5TMS:3	UoM Yeast Metabolomic Mass Spectral Library v2	47+59+73+89+100+101+103+105+111+113+117+133+145+147+149+154+169+203+205+206+207+243+345+53+61+74+84+87+91+97+116+118+129+132+134+150+160+190+191+202+218+221+222+233+318+319+45+46+55+81+90+119+131+148+173+204+217+307+85+128+172+189+220+54+58+66+72+83+102+157+159+161+208+232+244+291+320+321+60+75+88+104+143+230+245+52+201+302+344	747.778	2022.7		22743.6	25780.8	32663.6	29463.8	36997.5	18509.1	222484	275870	124777	107811	209089	145752	19878.7	48609.7	48124.3	57486.1	40647.7	31524	203336	191424	222332	202990	234170	115738
Unknown 43	mainlib	47+55+61+71+101+202+58+72+103+116+129+144+181+293+83+86+117+211+45+56+70+102+105+131+133+59+104+121+147+183+212+218+286+73+87+88+149+287+492	756.628	2054		24200.3	27193.1	29730.8	13363.1	17010	9882.43	12920.7	19856.3	9701.52	16631.6	21699	20366.7	9886.42	26079.2	16759.5	15216.6	12849.9	12388.6	11698.4	12710.2	11963.3	70020.8	21687.6	14223.9
Tyramine_2093_2TMS	University of Manchester Yeast GC-TOF-MS Library	45+82+105+135+165+178+181+58+107+146+164+47+55+61+65+73+74+76+89+91+104+118+119+130+163+177+179+234+310+57+75+78+85+87+90+149+180+192+207+208+219+209	760.678	2068.3		13083.7	12420.4	13375	15023.3	14155.6	10320.1	29455.5	43655.3	43481.9	12091.1	18648.2	14540.3	11340.4	13341.9	17821.8	11822	15419.2	15563.7	84496.2	72977.2	70020.7	573573	101879	64769.5
Hexadecanoic acid_2101_1TMS	University of Manchester Yeast GC-TOF-MS Library	45+56+60+66+68+73+74+76+78+86+88+89+93+94+101+102+106+109+110+113+115+118+119+120+123+126+128+130+134+136+137+139+140+146+151+154+158+167+174+182+183+186+200+216+230+233+242+272+315+316+46+175+198+48+90+142+144+161+170+203+223+237+47+53+54+55+57+58+59+61+62+63+65+67+69+70+71+72+75+77+79+80+81+82+83+84+85+87+91+92+95+96+97+98+99+100+105+107+108+111+112+116+117+121+124+125+127+129+131+132+133+135+1…	767.228	2091.4		1.09686e+06	1.27135e+06	1.10403e+06	889731	1.04251e+06	1.09009e+06	763652	832878	755950	755806	770635	951402	738763	1.20761e+06	1.31581e+06	974240	1.19933e+06	1.20774e+06	1.04658e+06	1.0459e+06	969408	1.08346e+06	1.06291e+06	1.09007e+06
à-L-Mannopyranose, 6-deoxy-1,2,3,4-tetrakis-O-(trimethylsilyl)-	mainlib	103+206+361+207+169+204+205+218+147+217+231+113+82+94+152	769.028	2097.7		24564.5	23602.7	21049.4	7978.24	11821	11831.7	12154.5	18235.6	14224.9	11304.2	14852.1	17797.7	7819.9	31201.6	19214.3	14512.1	9133.77	8812.48	12694.4	10311.4	15786	35993.5	19587.3	7706.76
Cinnamic acid, p-(trimethylsiloxy)-, trimethylsilyl ester	mainlib	45+60+88+89+90+91+102+115+135+179+188+192+203+219+220+221+236+249+251+293+294+295+308+309+310+463+46+47+51+53+59+62+125+159+163+177+190+191+50+63+92+139+146+150+151+160+161+175+180+223+233+234+250+65+121+142+176+235+292+58+73+74+76+77+78+101+119+148+149+182+252+296+162+216+279+224	770.378	2102.5		70408	58066.6	49648.6	45570.6	53893.1	36533.6	55221.5	66064.6	51237.2	64846.8	56876.8	97500	32596.8	46278.1	54655.1	50308.5	47568.1	48154.3	70333.2	48590.1	65837.4	155148	85852.5	46711.6
Unknown 44	replib	56+197+89+103	774.978	2118.7		2875.28	2934.24	2307.37	0	3629.4	2894.77	0	11159.1	0	7817.59	9632.23	0	1508.65	4831.97	4796.52	5332.7	0	2535.41	0	0	0	21465.3	0	0
Adenine_2148_2TMS	University of Manchester Yeast GC-TOF-MS Library	45+60+85+99+111+112+125+180+192+206+248+259+264+265+279+46+54+58+73+74+101+132+149+155+164+167+193+194+238+266+278+53+70+72+84+88+95+110+141+165+234+237+280+293+57+59+69+71+82+100+102+109+113+176+179	776.328	2123.5		50256.8	36338.5	41333.5	30365.7	48260.4	38805.2	111145	138007	106221	104440	124890	104176	13310.9	49109	46510.7	44924.1	33990.1	30913	118124	111935	95643.4	184576	138265	87834.8
Unknown 45	mainlib	274+275+130+246+131+357	780.328	2137.6		930.414	0	0	918.207	0	0	4025.39	4592.6	3033.61	1839.41	2483.43	3326.35	0	756.323	1597.03	1051.9	0	781.966	4706.38	3912.21	3360.73	11671.9	4247.86	2537.86
Silane, [(1-methoxy-1,3-propanediyl)bis(oxy)]bis[trimethyl-	mainlib	244+83+58+84+205+215+68+87+112+245+59+61+89+117+126+52+53+66	783.828	2150		12113.7	15713.4	13225.8	23779.3	22552.7	15415.1	20174.4	25488.8	14731.8	13039.7	22069.9	13812.8	14802.3	20158.5	31668.4	0	32999.9	25993.5	30435	37226.6	35578.1	14478.1	24964.9	19109.3
Ascorbic acid_2015_4TMS	University of Manchester Yeast GC-TOF-MS Library	45+53+54+55+57+58+59+61+66+70+71+72+73+75+83+87+89+98+99+100+101+102+110+111+113+115+116+117+119+120+126+127+131+133+139+140+141+142+147+154+155+158+163+167+170+171+172+175+176+180+181+193+205+207+215+228+241+243+244+245+361+46+60+62+65+74+77+88+90+92+93+94+103+104+105+109+118+123+129+130+134+135+137+148+149+161+173+185+189+190+200+203+206+208+210+211+212+213+216+227+230+257+285+299+301+312+315+3…	791.328	2176.5		211637	268579	291752	353948	353399	183957	314651	478533	185449	206666	336802	201137	187853	385965	559653	390923	467170	328272	482503	440154	507198	816166	515944	276637
Ribitol_1662_5TMS	University of Manchester Yeast GC-TOF-MS Library	56+114+269+595+247+383+597+270+596	792.328	2180		12372.3	0	8984.03	6595.31	16497.1	0	18509.8	0	0	0	0	0	0	23254.4	0	23112.5	15046.6	12385.1	13613.4	0	0	8186.8	27032.7	0
Arabino-Hexos-2-ulose, 3,4,5,6-tetrakis-O-(trimethylsilyl)-, bis(dimethyl acetal)	mainlib	234+236+364+377+566+146+235+237+376+476	792.928	2182.1		0	0	0	2383.07	3679.33	1161.33	32793.4	42624.4	29348.6	18811.2	30154.5	27025.9	538.129	10930.1	6310.97	10406.6	3784.37	3438.28	11924.7	42840.3	52191.4	0	15285.9	43628
Erythritol_1477_4TMS	University of Manchester Yeast GC-TOF-MS Library	232+418+419+264+248+280+48+181+208+233+365+310	793.328	2183.5		0	0	0	0	1217.43	0	0	0	0	7193.9	0	0	0	5397.26	11516.9	2907.07	0	0	37707.8	0	0	4032.37	44079.8	0
Fructose_1763_5TMS:4	UoM Yeast Metabolomic Mass Spectral Library v2	45+51+53+59+61+66+69+70+72+73+77+81+87+89+99+100+101+103+104+115+116+120+127+129+130+133+134+143+147+154+157+161+163+170+175+178+193+199+203+204+205+217+219+227+229+243+265+271+273+289+291+292+305+306+317+321+327+337+338+358+361+363+393+46+47+52+55+57+58+60+67+71+74+75+80+83+84+85+88+97+102+105+109+111+113+117+119+125+131+135+145+148+149+150+152+153+155+158+159+164+169+173+176+177+179+183+188+189…	794.378	2187.2		148328	130660	145734	143205	207221	93502.1	1.01851e+06	1.39814e+06	1.00464e+06	593773	703633	601511	116700	221503	252753	317423	208691	180274	954558	904601	929594	1.0648e+06	899203	689352
Octadecane, 2-methyl-	replib	50+51+52+53+54+55+56+57+58+65+67+68+69+70+71+72+79+80+81+82+83+84+85+86+95+97+98+99+100+105+110+111+113+114+123+124+125+127+128+138+139+140+141+142+154+155+168+169+171+183+196+197+210+211+224+225+238+252+311+66+76+157+161+190+436+63+77+87+91+109+115+137+152+153+156+162+166+170+184+200+266+49+93+96+112+126+167+182+226+239+253+267+310+107+121	797.628	2198.7		283716	280075	270418	270523	240936	259325	278164	323739	300652	283711	306758	326363	259690	293129	340076	302364	306009	380086	374156	417313	391918	493215	362124	348270
Trimethylsilyl 3,4-bis(trimethylsiloxy)cinnamate	replib	46+49+86+98+166+178+188+201+216+251+266+269+280+291+398+138+45+47+50+54+57+59+60+61+62+63+64+65+67+71+72+73+74+75+76+77+83+87+88+89+91+102+104+105+106+113+115+117+118+119+127+131+132+133+134+135+136+137+141+143+145+149+151+159+160+161+162+163+164+173+175+176+177+179+187+189+190+191+192+193+194+195+219+220+221+222+223+233+234+247+249+250+263+264+265+267+277+279+281+292+293+294+307+308+309+381+382+…	806.878	2231.3		251295	280489	234739	158887	305460	180736	329787	452850	295826	213616	312581	333567	131212	258596	310731	232023	228566	208967	355995	340938	381918	642372	398408	276365
Unknown 46	mainlib	89+90+124+137+164+184+194+228+238+250+280+312+371+402+45+46+59+100+151+163+176+177+178+180+197+208+222+235+239+245+249+252+265+270+325+372+403+60+113+138+158+165+169+182+195+224+227+236+254+281+324+74+80+92+102+115+123+128+149+152+167+183+190+196+223+237+327	819.728	2276.7		173732	169064	159696	0	91581.6	0	0	0	0	491770	0	0	98670.3	125531	163377	616924	100933	0	0	69203.9	783105	110982	66562.7	0
Octadecanoic acid_2292_1TMS	University of Manchester Yeast GC-TOF-MS Library	70+72+85+91+94+99+101+105+119+126+127+133+134+156+157+166+168+172+174+199+209+210+213+229+230+243+255+256+271+284+285+294+313+343+58+73+82+84+86+106+109+110+122+136+139+141+144+153+181+192+220+221+240+266+53+54+56+67+71+75+76+77+78+79+81+83+87+88+93+95+96+97+98+107+108+111+112+116+117+118+120+121+125+129+130+131+132+135+140+143+145+146+154+155+159+171+173+185+186+187+188+201+202+203+215+241+242+2…	819.928	2277.4		915759	1.01724e+06	920562	610062	708189	669962	455800	507354	415117	0	508855	621977	600302	854262	1.04538e+06	64870.6	836541	827884	740757	803919	72940.7	923231	776884	793897
1,6-anhydroglucose_1803_3TMS	University of Manchester Yeast GC-TOF-MS Library	45+73+75+101+103+104+105+111+115+129+131+143+145+147+149+169+173+175+189+203+204+205+206+217+218+219+233+292+331+333+363+375+54+67+89+99+132+289+307+347+452+453+59+72+74+116+117+119+130+133+148+191+207+220+221+243+259+291+293+348+349+376+451+47+113+157+171+231+275+305+306+127+245+257+377+337	827.628	2304.6		84448.8	52269.2	67004.5	64709.9	65045.1	58201.5	53705.5	50153.5	54134.3	88087.8	53007	93213	44238.5	47832.5	45254.7	76865.6	53004.4	47846.7	78436.1	75551.2	62775.5	152143	62057.1	50628.3
D-Galactose, 2,3,4,5,6-pentakis-O-(trimethylsilyl)-	replib	73+117+147+204+205+206+217+45+74+75+101+131+160+233+72+99+103+129+148+189+191+277+116+149+59+161+353+143+159+218+234+133+352	844.778	2365.1		19297.1	24277.8	24403.2	20267.7	34807.3	20325.3	21735.3	31069.7	25714.3	15383.6	23488.8	21730.5	7854.19	19293	20516.6	16163	12853.9	11436.3	15709.4	18867.2	14788.9	31876	11456.9	9388.14
Tryptophan, bis(trimethylsilyl)-	mainlib	74+100+220+45+200+55+73+202+203+205+291+57+204	848.528	2378.3		0	0	0	0	0	0	6667.87	9561.17	2450.29	0	0	0	0	0	0	0	0	0	57288.5	20096.8	11134.5	5155.47	109612	89861.3
Fructose_1763_5TMS:5	UoM Yeast Metabolomic Mass Spectral Library v2	68+104+115+129+133+157+168+193+204+232+306+362+67+69+81+96+105+111+116+119+132+135+156+203+243+244+273+277+305+307+374+74+75+87+103+113+127+143+148+149+162+169+205+225+233+271+333+343+54+55+58+59+61+73+89+99+102+114+117+118+131+134+141+147+163+189+191+206+217+221+245+272+361+363+109+177+247+331+332+88+153+175+101+151+155+190+199+207+208+215+220+242+309+319+425+66+85+150+229+246+278+279+320+321+15…	855.028	2401.3		103470	0	146593	88140.4	160528	0	90349.2	145201	111887	62709.6	61427.3	65044.7	56623.7	95824.8	97465.4	0	0	0	74786.9	83768.7	53392.2	101377	26968.1	46661.9
à-D-Glucopyranoside, 1,3,4,6-tetrakis-O-(trimethylsilyl)-á-D-fructofuranosyl 2,3,4,6-tetrakis-O-(trimethylsilyl)-	mainlib	122+123+437+211+225+227+328+224+281+301+362+416+361+153+168+172+182+215+223+228+237+255+269+297+309+310+373+394+411+424+165+169+170+180+195+197+198+199+200+212+226+231+239+241+243+245+253+268+278+279+298+300+308+311+344+359+366+374+378+379+396+400+402+405+419+429+455+466+481+139+154+155+179+181+183+185+186+201+202+221+229+240+252+254+256+282+284+286+296+302+313+363+364+369+380+403+407+458+468	859.528	2417.2		444415	463059	465792	521506	437604	643984	612921	650861	525870	629759	406663	629088	483797	532444	449082	327870	354583	375368	395246	384392	647950	610268	581556	589899
à-D-Glucopyranoside, 1,3,4,6-tetrakis-O-(trimethylsilyl)-á-D-fructofuranosyl 2,3,4,6-tetrakis-O-(trimethylsilyl)-:2	mainlib	181+183+184+185+195+201+213+215+227+231+308+361+437+153+209+221+228+232+239+246+257+259+269+270+288+307+359+363+373+374+263+465+349+335+395+454+216+223+254+336+346+401+402+450+452+481+245+256+332+345+348+451+453+276+303+366+379+279+285+350+377+420+243+247+255+258+260+261+273+274+275+280+281+317+347+362+364+365+367+435	864.728	2435.5		144270	447443	566176	465971	469536	29354.7	494263	540228	391593	571028	113714	650728	411649	557460	0	0	0	0	729226	664714	0	676990	0	701436
Xylitol_1663_5TMS	University of Manchester Yeast GC-TOF-MS Library	96+135+140+224+277+343+344+415+416+52+55+61+72+89+97+103+104+116+142+157+167+175+197+205+345+374+411+68+80+94+107+119+126+128+156+173+188+198+225+274+313+446+447+54+84+86+98+123+152+174+180+186+187+214+256+307+316+373+448+449+196+287+346+347+417+443+445+114+144+201	874.278	2469.2		20031.6	11053.5	6061.47	11477	9568.8	0	37550	37065.5	26447.1	21223.4	20968	22005.7	12200.4	24690.2	16697.5	0	14826.7	0	23478.6	35942.4	47242.6	84784	32809.8	19725.8
N,N',o-Tris-(trimethylsilyl)tryptophane	mainlib	202	879.378	2487.2		0	0	0	0	362.267	0	2197.61	3048.77	2075.97	1221.76	0	827.29	278.003	158.416	0	0	0	0	9506.93	7203.93	4969	23363.8	22141.9	10718.3
Lactose_2567_8TMS	University of Manchester Yeast GC-TOF-MS Library	66+73+87+114+117+129+130+147+148+149+150+160+161+169+177+183+189+192+193+204+205+206+217+220+221+222+229+231+243+244+257+305+320+332+333+360+364+390+437+452+480+47+51+105+109+111+131+145+151+155+162+191+219+227+242+245+271+272+319+331+361+362+363+481+82+101+116+127+133+139+143+207+228+234+115+218+232+258+273+301+146+451+53+81+132	880.178	2490		135853	109764	108214	122126	151854	92124.9	434577	544439	365365	309047	461955	325553	89404.2	55758.3	168143	205636	150709	114622	432893	406955	429389	754677	397074	234879
Xylitol_1663_5TMS:2	University of Manchester Yeast GC-TOF-MS Library	46+60+68+71+96+97+98+102+107+108+123+128+137+142+156+168+172+173+186+187+196+200+214+215+225+307+313+314+327+343+346+347+373+374+375+411+415+416+418+445+447+448+449+469+55+56+58+70+72+75+76+80+88+89+99+113+119+124+126+136+141+152+166+174+184+188+197+209+269+277+61+79+94+226+274+288+446+45+54+57+59+67+69+84+86+90+95+103+104+112+135+140+144+154+157+167+170+175+180+181+182+198+213+224+230+237+275+29…	881.378	2494.3		61670.2	49317.8	44773.6	43406.2	69031.1	42115	202635	248668	163456	123421	168056	130165	42472	86170.6	78817.6	116694	82040.8	73433.8	169809	196601	223952	308863	161511	101452
Silanamine, 1,1,1-trimethyl-N-(trimethylsilyl)-N-[2-[(trimethylsilyl)oxy]ethyl]-:2	mainlib	46+47+66+82+100+118+152+155+159+176+201+215+229+231+244+274+279+322+391+45+53+59+70+72+81+115+130+135+184+187+193+202+216+219+220+222+260+269+277+305+331+60+86+144+174+175+200+245+290+291+300+302+449+158+287+268	893.378	2536.6		0	0	0	7606.45	10318.4	0	31658.9	44289.4	40180.5	102012	146419	55744.4	5543.65	0	2553.06	0	0	0	0	0	0	0	0	0
Palmitin_2606_2TMS	University of Manchester Yeast GC-TOF-MS Library	54+59+61+62+63+65+68+79+81+87+88+89+90+91+93+94+101+103+104+114+117+118+123+124+127+132+136+137+139+140+154+161+163+168+172+179+183+185+189+192+194+201+203+205+209+218+219+220+221+230+237+243+255+258+263+272+276+299+302+312+313+342+371+385+401+53+55+56+57+58+60+66+67+69+70+71+72+73+74+75+76+80+82+83+84+85+86+95+96+97+98+99+102+105+106+107+108+109+110+111+112+113+115+116+119+121+122+125+126+128+12…	896.128	2546.3		331.441	260.107	386.667	890889	169.173	971145	703.355	1.01106e+06	820999	855485	495.8	1.01353e+06	868815	528.065	631.548	1.01128e+06	1.1717e+06	1.14778e+06	1248553	1.09988e+06	1.19459e+06	1.22166e+06	1.45558e+06	1.39524e+06
Unknown 48	mainlib	170	896.478	2547.6		1.07021e+06	1.06844e+06	990922	212.2	917979	0	925547	801.067	511.871	610.103	855634	744.065	0	1.1459e+06	1.27604e+06	0	0	0	0	0	934.467	0	0	0
Cellobiose_2579_?TMS	UoM Yeast Metabolomic Mass Spectral Library v2	89+115+117+118+160+163+169+171+174+206+229+231+241+245+260+361+362+363+390+57+90+99+111+332+47+53+69+85+97+100+102+187+189+203+291+45+46+59+60+72+86+116+130+133+145+149+155+161+162+204+205+228+360+364+61+73+74+105+109+129+147+153+157+172+217+218+233+243+246+274+331+480+54+77+81+87+134+170+215+262+271+275+391+58+101+113+143+190+216+234+244+259+272+156+232+276+307+159+247+127+305	904.278	2575.1		61587.6	16641.6	44884.2	41533.9	76853.5	39217.2	160102	207521	162345	240772	214005	153291	14157	34238.7	12945.6	115065	29531.1	18189.4	331837	341668	280679	1.12107e+06	177209	227944
Cellobiose_2579_?TMS:2	UoM Yeast Metabolomic Mass Spectral Library v2	267+296+204+295+361+191+205+217+206+362+368	921.678	2636.5		0	0	633.533	0	0	867.767	4455.74	6129.17	4483.71	4750	6848.83	5669.16	538.484	1360.52	1330.23	0	0	0	10663	6666.62	7802.93	18669.9	11030	8705.86
Inosine_2818_4TMS	University of Manchester Yeast GC-TOF-MS Library	47+54+56+68+72+82+84+85+97+110+111+112+138+140+143+166+170+189+194+208+209+211+215+229+230+245+246+281+282+395+45+53+55+57+61+73+75+96+98+104+114+115+129+132+133+142+145+147+157+168+180+193+207+217+218+232+237+244+259+260+280+283+307+335+348+76+116+127+139+149+171+243+258+308+46+58+59+60+69+70+74+89+101+103+117+130+131+135+141+156+162+165+176+192+231+238+247+257+87+88+99+102+113+126+134+144+148+1…	924.028	2644.8		145413	185756	138698	65774.8	106924	87450.3	83975.1	97960	62404	50549.7	58702	72929.5	97715.6	189086	179608	170375	114464	110186	72265.2	103570	116191	131731	46944.9	48480.5
Cellobiose_2674_8TMS	University of Manchester Yeast GC-TOF-MS Library	45+131+151+189+195+233+235+269+287+295+331+368+117+133+149+263+268+332+362+74+148+163+178+369+370+135+173+267+271+75+104+297+304+423+296+206+55+169+179+361+161+333	926.078	2652		11288.1	14569.7	15127.8	8608.97	14840.6	11528.8	17210.1	22493.1	15997.5	11810.5	18089	16571.1	6069.45	15072	15232.8	11075.8	11679.2	11735	21140.2	15566.2	23045.2	26124.7	25001.5	15175.6
D-Xylose, tetrakis(trimethylsilyl)-	mainlib	73+133+143+149+191+204+217+221+230+291+306+53+74+102+119+139+155+156+161+169+192+205+243+305+318+320+433+45+52+81+103+104+147+343+345+127+304+272+222+233+241+255+271+307+332+344+362+144+153+170+232+317+331+434+47+66+72+157+183+189+190+193+206+207+244+319+363+46+116+117+134+135+142+171+173+223+229+231+245+265+266+293+361+435+141+148+292	929.178	2663		21910.3	12763.1	14263.8	134887	86995.5	64169.7	139735	202296	160431	137213	211296	256719	24025.2	27375.4	26182.7	100921	85357.6	85637.2	293811	235077	401730	148951	99962.4	94778.2
2-Monopalmitin trimethylsilyl ether	mainlib	54+75+77+83+99+111+113+129+130+145+219+59+58+60+61+70+97+109+131+163+220+177+69+87+105+55+101+175+201+218+56+57+67+71+85+203+341+98	930.128	2666.3		8763.21	10770.8	8732.43	29484.8	20151.1	20289.4	28770	42612.6	35289.1	32243.6	0	61845.2	11759.7	11042	13325.5	29222.4	26037.1	25882.4	65596.7	23128.7	86420.6	41613.7	27256	27998.9
Unknown 50	University of Manchester Yeast GC-TOF-MS Library	138+175+378+381+394+200+210+236+237+252+290+305+317+319+366+432+526+174+186+222+250+373+380+405+407+330+335+220+224+280+303+336+379+408+167+184+249+289+296+304+348+349+351+359+365+269+155+212+253+286+320+262+334+377+395+436+437+454+276+292+308+350+360	934.228	2680.8		229236	84337.9	211805	142341	73335.5	156382	88620	95133.9	78050.4	81124.9	99988.5	109625	0	149836	146634	97263	108396	59597.3	101075	59137.5	88448.3	76151.2	102211	67757.4
Cellobiose_2674_8TMS:2	University of Manchester Yeast GC-TOF-MS Library	163+176+141+156+172+406+435+120+132+144+150+464+566+567+122+159+164+453+568+118+130+97+162+188+195+226+352+434+463+98+104+145+462	934.728	2682.6		172539	165482	161673	160793	156242	154316	119109	124343	98565.2	107342	118405	140011	148131	150455	75570.1	116795	126352	150340	79943.8	80165.5	115275	26680.4	136623	90659.3
1,6-anhydroglucose_1803_3TMS:2	University of Manchester Yeast GC-TOF-MS Library	258+190+179+194+183+181+182	935.828	2686.5		0	0	120852	101800	0	60164.6	0	42320.3	0	0	0	71456.9	54156.9	88372.7	78552.2	0	0	78612.5	0	0	0	0	34304.8	0
Unknown 51	University of Manchester Yeast GC-TOF-MS Library	165+192+208+245+541+230+236+246+540+322	936.878	2690.2		0	28814.6	31333.1	28615	32884.6	25293.5	10892.8	12629.7	9863.84	9319	10210.8	9172.81	22136.1	25918.2	26985.3	17217.7	18470	26223.6	28689	19615.9	23796.1	51115.7	41926.3	26641.4
Octadecanoic acid, 2,3-bis[(trimethylsilyl)oxy]propyl ester	replib	54+55+56+57+67+68+69+70+71+79+81+83+85+87+89+95+99+100+101+102+103+109+111+112+116+117+123+129+131+132+133+137+145+146+148+161+163+164+167+175+176+185+187+188+203+218+221+255+269+275+276+341+342+343+369+399+400+402+411+413+430+431+487+488+489+490+58+61+72+80+90+96+124+135+138+220+257+285+286+299+357+401+403+53+59+60+75+76+84+88+97+98+104+106+113+115+118+125+127+136+140+154+159+205+313+314+328+340…	938.878	2697.2		2.38539e+06	2.26797e+06	1.74817e+06	1.61769e+06	1.92428e+06	1.54808e+06	1.07316e+06	1.21726e+06	985954	918671	1002610	1.255e+06	1.29661e+06	1.99799e+06	2.06518e+06	1.10985e+06	1.26425e+06	1.64365e+06	1.16676e+06	1.01235e+06	1.13653e+06	1.34987e+06	1.54085e+06	1.16041e+06
Trehalose_2614_8TMS	University of Manchester Yeast GC-TOF-MS Library	223+224+225+271+284+319+361+362+363+169+181+209+273+282+350+364+92+195+196+121+122+155+166+170+178+197+211+227+243+244+272+309+311+349+397+120+171+183+193+245+283+356+360+64	939.278	2698.6		114062	0	66902.5	70651.9	80426.2	47894.2	45059.7	61717.3	45958.8	39275.3	45931.5	53243	42815.6	80942.2	62465.7	37586.8	42585.8	46267.4	57614.5	57230	51694	88999	90881.8	67747.6
(Methoxymethyl)trimethylsilane	mainlib	45+51+65+53+63+46+47+48+50+52+78+49	940.028	2701.3		0	189151	173091	105311	135222	0	0	0	0	0	0	0	0	121126	112509	0	0	0	0	0	36185	37528.5	55438.8	0
Unknown 53	mainlib	220+249+265+325+381+541+191+221+236+291+219+280+281+292+307+308+309+326+555+324+556+557+310+558+559	942.328	2709.4		0	18890.7	2295.67	0	3215.93	1930.97	3138.9	10367.9	4213.06	1528.86	3699.77	4641.48	7354.65	13528.3	14302.2	12687.9	10643.3	8436.83	11007.1	10851.6	13179.7	24729.9	19376.3	8172.34
Tartaric acid_1700_4TMS	University of Manchester Yeast GC-TOF-MS Library	63+91+138+151+152+171+173+184+198+208+276+283+368+393+541+153+328+62+73+74+88+89+105+115+127+128+131+133+135+145+150+160+161+163+164+175+176+177+178+187+192+195+200+205+206+212+216+217+218+219+220+221+222+223+228+229+232+233+235+236+237+239+249+250+260+261+263+265+273+277+278+279+280+281+282+289+293+306+307+308+309+310+325+333+367+382+395+396+406+438+439+542+544+556+557+558+559+72+92+101+102+107+…	946.228	2723.2		0	0	0	0	0	0	0	0	0	0	0	0	718889	1.15516e+06	1.27709e+06	903019	951445	665816	719296	669408	818945	991075	909168	396301
1,1,3,3,5,5-Hexamethyl-2-thia-1,3,5-trisilacyclohexane	mainlib	467+220+571	948.278	2730.4		809.172	359.034	564.467	1113.48	925.533	770	686.581	793.567	816.903	741.69	0	1959.39	900.742	0	0	1231.6	0	1137.93	0	1887.1	0	3035.33	0	0
Sucrose_2526_8TMS	University of Manchester Yeast GC-TOF-MS Library	45+53+54+55+58+59+66+67+69+73+74+75+77+79+81+87+89+91+103+104+105+109+113+115+117+121+122+123+129+131+133+134+137+141+142+144+147+148+149+150+151+155+156+157+159+163+165+169+170+171+179+183+189+193+194+195+196+197+199+203+204+205+207+218+221+223+229+231+232+237+243+244+245+246+247+255+257+265+266+267+268+269+271+272+273+295+304+309+310+313+319+331+338+360+361+362+363+450+451+452+201+227+239+294+3…	949.678	2735.3		137907	90557	91130	293019	257863	150447	245740	260326	286441	1.36231e+06	1.26014e+06	514608	109988	147459	163539	324247	257469	239765	883707	575585	669227	782153	2.12333e+06	744242
Sucrose_2526_8TMS:2	University of Manchester Yeast GC-TOF-MS Library	46+61+62+66+68+80+82+85+86+106+113+125+158+173+175+183+203+204+232+259+287+289+296+306+331+411+479+485+45+47+48+50+51+52+53+54+55+56+57+59+60+65+67+69+70+71+72+73+74+75+77+78+81+83+89+90+92+97+98+99+101+102+103+104+108+109+111+116+117+118+119+127+129+130+131+132+133+134+135+136+139+142+145+147+148+149+153+154+155+157+159+161+164+165+169+170+171+177+179+180+184+189+190+191+193+205+206+207+208+209+…	951.428	2741.5		391087	223615	278255	367287	409935	306626	354213	460218	396464	417306	473923	474275	240299	290752	378753	356304	332614	326351	705998	495318	586910	1.17665e+06	944873	538439
Fructose_1763_5TMS:6	UoM Yeast Metabolomic Mass Spectral Library v2	47+53+55+57+67+69+70+76+88+89+95+100+104+117+139+149+154+161+163+172+175+190+191+193+200+201+207+208+219+220+222+230+244+245+255+272+273+291+318+320+362+452+585+56+77+78+90+153+183+192+199+246+247+263+275+339+599+45+46+51+58+61+66+71+72+73+74+75+79+81+82+86+87+91+98+101+102+103+105+111+113+115+116+118+123+125+129+130+131+132+133+134+143+146+147+148+150+155+157+158+160+162+164+165+167+169+170+171+…	959.928	2771.5		64760.5	31680.8	53555.3	111617	176572	69984.5	637028	865505	504483	388093	453700	360766	53468.8	128476	106667	212937	154594	141237	586306	515031	483301	722299	480523	256442
Unknown 55	University of Manchester Yeast GC-TOF-MS Library	203+305+307+396+83+191+219+250+292+293+308+309+163+88+91+173+192+205+220+279+175+221+291+381+233	963.028	2782.5		7974.9	6943.28	9523.37	7731.17	13616.7	8561.93	15016.4	19470.4	15405	4659	13629.9	12387.9	7954.61	13071.4	13162.8	12149.9	15146	18158	20632.9	19027.7	18850.8	23535.2	18290.8	9260.03
threo-2,5-Hexodiulose, 1,3,4,6-tetrakis-O-(trimethylsilyl)-	mainlib	83+116+149+204+206+73+119+147+148+191+205+55+75+103+129+130+155+183	987.028	2867.2		14389.6	17509.7	20825.4	15787.8	18993.5	10006.1	15112.7	24930.5	19437.4	5922.21	19464.3	17587.9	9043.61	17698.6	19103.6	6895.87	9277.77	8019.66	7694.1	12229.6	20808.5	0	17065.4	2640.69
Sedoheptulose_2252_6TMS	UoM Yeast Metabolomic Mass Spectral Library v2	47+48+55+58+59+61+63+68+72+73+76+81+85+94+97+101+103+104+109+111+114+115+117+118+129+130+131+134+135+140+141+147+155+156+165+168+169+170+174+175+177+183+185+187+189+191+193+195+200+204+206+207+217+218+219+222+231+232+243+245+259+260+265+271+272+275+317+318+319+320+322+331+361+362+438+440+452+454+53+56+83+96+110+112+119+148+152+184+199+201+203+216+235+241+273+321+348+363+364+437+439+45+52+57+60+66…	1005.58	2932.6		216767	219300	170314	367253	317875	177726	593395	721988	474292	198096	316846	567851	133381	297373	404623	253275	264469	219062	948944	496903	925655	716005	664514	420715
Unknown 56	mainlib	69+73+77+85+89+92+93+99+104+108+112+113+117+119+121+125+131+134+135+139+142+145+147+148+149+163+164+165+175+181+183+185+191+192+193+194+195+203+209+214+219+220+230+235+237+239+240+249+253+255+256+259+263+279+280+283+284+290+291+294+295+300+302+304+307+308+312+313+318+321+323+324+325+332+343+344+345+346+350+355+360+372+373+374+375+381+382+383+389+396+419+448+449+463+580+581+63+70+74+102+106+107+10…	1018.88	2979.6		1.33575e+06	1.22462e+06	1.17905e+06	1.15763e+06	1.24003e+06	839153	1017349	1.42942e+06	642591	914762	815761	1.00588e+06	1.18004e+06	2.22261e+06	2.2146e+06	1.83211e+06	1.81893e+06	1.5564e+06	989920	860604	1.6222e+06	1061321	1.01959e+06	0
Propanoic acid, 2-methyl-2,3-bis[(trimethylsilyl)oxy]-, trimethylsilyl ester	mainlib	45+66+73+102+130+143+144+147+175+204+219+221+222+233+245+277+306+308+101+117+148+169+192+220+294+333+334+74+75+88+133+149+161+190+191+309+570+103+131+189+217+218+292+305+467+569+58+135+236+249+335	1034.43	3034.5		71985.5	41712.8	75636.4	73715	82368.2	41844.7	64341.5	67582.3	41621.3	43149.8	54639.8	66441.9	22167.5	37911.6	45854	41095.6	33278	20221.4	29097.7	26302.9	29713	42700.1	44206.6	21536.4
Unknown 57	mainlib	51+57+68+77+87+88+99+101+104+123+128+153+157+160+161+163+194+215+216+233+237+245+254+258+289+326+345+346+347+357+373+381+488+71+81+83+85+95+113+137+145+165+170+187+189+195+235+243+253+269+270+271+279+280+281+283+284+285+335+343+46+54+56+67+90+93+107+111+117+121+125+132+134+135+142+150+159+171+173+179+181+193+203+205+222+223+224+225+230+232+240+241+249+251+255+256+267+268+273+277+294+307+308+310+3…	1044.13	3068.7		94879	111064	96519.5	116033	148253	73451.1	93153.6	171558	98477.6	81725.6	108826	122875	61684.3	123168	134612	144186	133300	117705	154803	139566	167720	259975	208452	112517
Propanetriol, 2-methyl-, tris-O-(trimethylsilyl)-	mainlib	58+64+219+221+234+72+118+143+220+261+334+102+236+333	1044.33	3069.4		6657.72	6542.66	6335.2	6756.52	9202.8	4254.07	5982.52	10083.6	5833.23	7188.55	6827.6	7610.29	7326.87	13004.5	14220.9	16179.2	15176.6	11527.2	15952.7	13350	17305.7	24722.5	20268.1	12153.2
Propanedioic acid, bis[(trimethylsilyl)oxy]-, bis(trimethylsilyl) ester	mainlib	73+74+75+89+105+143+147+148+189+291+307+333+334+397+55+133+219+279+294+131+144+145+175+191+217+218+233+245+305+335+398+45+149+192+220+249+306+46+310+115+193+203+309+324+160+59+72+83+103+117+130+135+171+221+277+292+293+308+102+163+190+280+381+396+47+161+129+204	1053.13	3100.5		58430.3	77758.4	92325	40798.8	78571.1	37171.3	58163.2	81914.8	52936.2	16933	49237.1	30234	19272.8	53347.3	62299.6	39969.9	44124.2	22130.4	36250.8	30153.9	37352	66888.4	40773.9	23448.2
Unknown 58	mainlib	73+45+75+191+307+308+147+169+192+74+219+267+292+324	1076.38	3182.5		4438.41	3595.21	5289.23	8594.17	9087.73	3542.77	7367.55	11776	5491.35	5598.17	9854.17	16224	6294.48	15809.8	16808.1	25298.2	21607.1	16892.6	32147.1	26141.8	41388	34738.6	35697.1	18710.1
Fructose_1763_5TMS:7	UoM Yeast Metabolomic Mass Spectral Library v2	45+48+66+68+70+73+74+101+102+103+104+112+113+115+116+129+130+133+134+139+145+147+149+152+155+159+169+176+191+204+205+217+218+234+243+247+259+267+271+273+277+291+305+319+361+362+365+55+60+76+83+87+111+118+131+140+141+150+153+154+156+162+163+173+180+203+206+216+219+231+232+244+263+264+272+278+289+293+295+331+360+364+59+69+75+77+89+117+135+143+148+157+161+170+172+174+175+183+185+189+190+192+202+209+…	1139.83	3406.5		1.43119e+06	1.40117e+06	1.29588e+06	250661	469479	853918	365710	467514	318162	320864	483265	996788	492972	916852	682157	504167	408796	372498	594563	388035	622479	585673	490743	553709
Unknown 59	mainlib	47+49+50+57+58+59+62+66+75+77+78+80+81+85+87+91+99+101+111+114+118+128+129+130+132+163+167+171+176+193+216+235+245+257+259+273+287+309+326+427+45+54+55+61+68+69+70+73+74+79+89+92+93+94+97+103+104+106+107+115+116+117+121+131+133+159+175+184+189+194+196+203+205+206+209+214+217+219+247+260+395+51+53+65+86+108+264+265+307+60+63+64+188+275+76+208+218+223+224+231+262+274+289+321+516+56+127+200+207+244+…	1144.98	3424.6		1.3064e+06	1.29804e+06	1.25241e+06	892545	933902	1.1378e+06	637625	757272	753889	726687	746213	966640	739634	1.11576e+06	1270758	1.01681e+06	1.00317e+06	1.09062e+06	1.0736e+06	1.08466e+06	1.05278e+06	1.26395e+06	1.06696e+06	1.00013e+06
á-l-Galactopyranoside, methyl 6-deoxy-2,3,4-tris-O-(trimethylsilyl)-	mainlib	59+69+103+117+129+131+169+173+204+205+206+219+45+147+189+217+267+271+73+190+363+61+74+157+243+278+362+143+66+75+97+101+104+203+277+361+55+148+46+47+218+72+582+53+192+305	1163.88	3491.3		38265.3	31871.1	25489.6	30873.9	35585	42620.9	57661.6	75793.4	44567.9	39340.1	48424.6	44953.1	20355.4	44089.8	40985.8	46578.7	48930	28641.4	95183.7	61101.4	76552.8	136808	97361.6	52977.8

## Sheet: Normalised to Glycine D5
ID	Library	Unique Mass Identifiers	Retention Time	Retention Index		B100-1 /29	B100-2/29	B100-3/30	B40-1/29	B40-2/30	B40-3/30	B25-1/31	B25-2/30	B25-3/31	B15-1/29	B15-2/30	B15-3/31	C100-1/31	C100-2/31	C100-3/31	C40-1/30	C40-2/30	C40-3/29	C25-1/29	C25-2/29	C25-3/30	C15-1/30	C15-2/29	C15-3/29
Silane, ethoxytrimethyl-	replib	45+54+76+87+130+146+118+131+148+46+47+49+61+74+100+103+116+48+60+62+73+75+77+144+147+63+79+89+88+117+104+129+161+105+51+58+59+72+128+101	304.728	954.18		0	0.0376535	0.104817	0.614486	0.231733	0.0348397	0.323774	0.261109	0.265189	0	0.321813	0.545474	0.605566	0	0	4.79961	0.307153	0.395026	0.057281	0.0690649	0.133245	0	0.13162	0.0321668
Asparagine_1807_2TMS	UoM Yeast Metabolomic Mass Spectral Library v2	48+59+61+76+79+116+150+47+62+63+105+149+52+75+89+45+73+117+134+46+74+91+107+119+151+90+58+60+106+108	308.228	961.27		0	0	0	0	0.00182285	0	0.783233	0.500656	0.680487	0.212667	0.396015	0.807942	0	0	0.0601472	0.0344132	0	0.0122627	0	0.271721	0.257402	0.0938785	0	0.0470629
6-[3-Dimethylamino-1-hydroxypropyl]-2-phenyl benzothiazol	mainlib	47+48+58+60+61+117+130+59+79+160+175+176+45+50+74+101+46+75+69+86+95+103+116+123+161+52+73+76+102+131+56+57	336.978	1019.5		0.00751626	0	0.00184035	0.00711482	0	0.00231797	0.145155	0.118111	0.136614	0.123934	0.190122	0.400719	0.0192814	0.00597375	0.0134709	0	0.00424264	0.00312503	0.00875098	0.115064	0.145442	0.217265	0.0128444	0.011098
2-Undecanethiol, 2-methyl-	mainlib	53+67+69+82+84+112+81+125+52+56+65+70+83+97+111+75+54+55+57+68+66	343.028	1031.8		0.0772248	0.0562368	0.0392956	0.102746	0.050786	0.115851	0.0896627	0.0706961	0.0655168	0.0460422	0.0654121	0.116167	0.0912229	0.0858313	0.0794025	0.731953	0.0512288	0.0603176	0.0296506	0.0519457	0.0488658	0.051621	0.0247568	0.0162482
2-Undecanethiol, 2-methyl-:2	mainlib	53+55+56+65+110+112+57+69+70+72+83+95+97+111+52+66+67+68+81+82+125+54	346.478	1038.8		0.081116	0.0266232	0.0604351	0.111013	0.0818102	0.121239	0.0924935	0.0707393	0.0986559	0.0498079	0.0672331	0.121672	0.0995484	0.130361	0.0843942	1.03412	0.077286	0.0903718	0.043715	0.055565	0.0520475	0.0508803	0.0220134	0.0190231
Undecane, 4,7-dimethyl-	mainlib	57+58+71+72+85+98+99+113+53+56+70+84+170+127+86+114+126	349.128	1044.2		0.0671272	0.0488125	0.0496168	0.0765194	0.0552318	0.0863967	0.060347	0.0460614	0.0652697	0.0331441	0.0408993	0.0719335	0.0709896	0.0951869	0.0575468	0.802257	0.0537337	0.06255	0.0294856	0.0356806	0.0332515	0.0254742	0.0157467	0.0154264
Lactic acid_1058_2TMS	UoM Yeast Metabolomic Mass Spectral Library v2	62+66+67+74+75+118+135+147+148+203+53+55+84+87+104+112+60+65+68+83+86+102+105+127+129+131+149+187+45+58+73+150+190+193+117+119+133+191+47+51+61+72+103+132+192+219+70+71+76+134+99+59+88+101+115+52+116+63	353.478	1053		0.96051	0.148515	0.833253	0.216766	0	0.0408656	0.576147	0.381033	0.396465	0.263861	0.26495	1.086	0.495713	0.623239	0.250793	0	0.133064	0.011694	0.214035	0.34069	0.334073	0.234657	0.131	0.0970807
Unknown 1	replib	58+123+124+95+103+93+125+94+45+47+55+126+96+101	366.328	1079		0.00688487	0.00512859	0.00638955	0.00907043	0.00611585	0.00992937	0.0088279	0.00756993	0.0120449	0.00438673	0.00606184	0.0131635	0.0168222	0.0190644	0.0158984	0.129013	0.0114126	0.00788972	0.00502358	0.00628925	0.00735898	0.00417856	0.0035695	0.0028519
l-Alanine, N-(trimethylsilyl)-, trimethylsilyl ester	mainlib	59+116+117+135+147+190+218+66+119+128+132+133+134+149+45+72+73+87+100+118+148+150+60+71+74+86+103+174+47+102+144+56+57+62+158+98+129+205+61+70+101+46+131+233+76+75+143+58	374.728	1096.1		0.77239	0.705969	0.466443	0.261378	0.411537	0.669286	0.202725	0.170694	0.152861	0.163475	0.195183	0.242262	0.61563	0.873144	0.749563	2.67547	0.272909	0.289635	0.0339133	0.0617572	0.0711794	0.0337247	0.0597821	0.018977
4-Hydroxy-3,4,6-trimethylhept-5-enoic acid lactone	mainlib	93+113+68+109+112+97+99+130+53+63+95+111+96+67+85	376.728	1100.1		0.0266382	0	0	0.0222063	0.019218	0.0350588	0.0205561	0.0179639	0.0235734	0.0109082	0.0160668	0.0260157	0.0257404	0.036193	0.0242378	0.243268	0.0173609	0.0211864	0.00957055	0.0126199	0.0128529	0.0120562	0.00704435	0.005723
Pyridine, 3-trimethylsiloxy-	replib	45+56+57+67+84+100+106+123+151+153+54+55+97+154+155+168+47+51+53+64+65+71+72+82+86+92+122+136+152+59+75+78+80+83+95+137+167+63+66+70+76+138+166+98+124+108+110+81+85+94+96+73+93+68+69+99+58	386.928	1120.8		0.0509567	0.040575	0.0467945	0.0961698	0.0715916	0.0842343	0.0976223	0.098705	0.0719893	0.0426002	0.0722245	0.0881661	0.0684765	0.116818	0.0860822	1.04325	0.077464	0.0644517	0.04732	0.0503615	0.0729251	0.0801652	0.0402188	0.018548
Silane, trimethylphenoxy-	mainlib	95+121+151+135+65+77+123+91+153+51+152+166+167+93	392.728	1132.6		0.0105634	0.00598671	0.00659934	0.0136827	0.0113585	0.00861159	0.0168119	0.0162225	0.01215	0.00689444	0.0121775	0.017688	0.0124277	0.0214039	0.0143732	0.176085	0.0113874	0.0118797	0.00724605	0.00660403	0.00863526	0.0131897	0.00734781	0.00416113
Unknown 2	mainlib	46+82+105+120+134+162+180+208+48+54+76+89+101+104+106+116+149+159+160+179+206+108+150+181+91+92+151+174+90+96+158+207+122+135+136+209+60+66+72+88+107+113+115+133+178+45+53+58+62+63+67+70+73+74+75+114+118+121+131+148+47+61+117+132+146+147+55+59+71+77+119+130+87	401.728	1150.8		0.758629	0.66464	0.547246	0.65192	0.540373	0.982107	0.264204	0.205065	0.336946	0.19448	0.00868735	0.364062	0.943621	0.0485037	0.835857	0	0.501816	0.586482	0.0227753	0.133341	0.104847	0.0515461	0.0270211	0.000419519
Unknown 3	replib	56+84+85+81+103+205+177	402.278	1151.9		0	0	0	0	0	0.000887536	0.0106461	0.00900832	0.0137508	0.0063851	0.226059	0.0148317	0.0354393	1.20045	0.0340152	0	0	0.000306826	0.000895356	0.00466145	0.00379825	0.00212056	0.00103409	0.0101184
Propanoic acid, 2-oxo-, methyl ester	replib	102+86+57+176+51+100+204	402.828	1153		0	0	0.00033848	0	0	0	0.0250103	0.0228367	0.0263087	0.00981331	0.0152621	0.0194001	0	0.0648588	0.048833	0	0	0	0.00175428	0.00752994	0.00821083	0.00492014	0.00228595	0.000831131
Valine_1169_1TMS	UoM Yeast Metabolomic Mass Spectral Library v2	102+130+144+87+88+156+157+55+72+128+131+143+146+62+76+77+82+47+49+75+86+48+69+147+51+52	410.978	1169.6		0.169762	0.154442	0.0416673	0	0.218935	0	0.139387	0.130919	0.0979148	0.0379876	0.0459285	0.0734924	0.0539762	0.0894897	0.0578784	1.45697	0.111223	0	0.0632256	0.0510265	0.0630879	0.136627	0.0310928	0.0354843
Pyruvic acid_1175_1TMS	University of Manchester Yeast GC-TOF-MS Library	71+99+58+59+89+114+115+174+159+53+54+57+60+74+90+103+118+176+189+46+56+61+70+91+113+116+45+68+73+79+84+100+101+117+129+158+175+98+85	411.378	1170.4		0	0	0.0320691	0	0	0.0485123	0.158884	0.139089	0.0926202	0.0473611	0.0668103	0.125576	0.186123	0.293518	0.229832	0	0	0.017452	0	0.0406061	0.0548154	0.0980344	0.0395941	0.0215085
Tridecane	replib	54+55+56+57+67+69+70+71+77+82+83+84+85+97+98+99+110+112+113+126+127+140+141+170+171+53+58+65+68+72+81+86+96+111+128+114+63+91+100+142+66	426.428	1200.9		0.359218	0.287993	0.293854	0.497322	0.351288	0.603047	0.459557	0.341316	0.462367	0.222745	0.303681	0.608173	0.480269	0.592502	0.397904	5.15943	0.336069	0.426019	0.18643	0.243482	0.253602	0.212428	0.120485	0.111868
1-Pentamethyldisilyloxybutane	mainlib	46+60+61+73+74+86+103+105+117+119+131+132+145+146+147+148+150+163+176+191+220+221+235+59+62+87+88+104+149+190+192+45+54+55+66+72+75+83+85+89+101+102+113+115+120+133+206+47+48+53+56+57+58+67+68+70+71+84+91+100+114+118+121+126+130+161+174+237+222+223+164+76+151+65+50+77+106+134+135+158+160+205+236+116+136+162+52+69+99+127+155+165+188+207+79+90+112+144+51+80+175	437.078	1222.5		0.182295	0.154502	0.224275	0.265486	0.225474	0.298307	0.194206	0.145082	0.276262	0.104379	0.158015	0.229312	0.476682	0.446951	0.238841	0.476675	0.260678	0.377062	0.0175814	0.0831446	0.170892	0.0586787	0.00712542	0.00547064
Unknown 4	mainlib	45+55+56+57+67+70+71+86+99+101+126+144+146+156+59+72+73+74+84+85+145+147+149+155+218+219+111+112+113+60+75+83+127+46+68+69+114+128+132+47+53+54+100+130+129	441.378	1231.2		0.0589007	0.0413679	0.0411675	0.0480275	0.02751	0.0568249	0.113625	0.12009	0.111646	0.0473165	0.0480617	0.0750653	0.063212	0.0941807	0.0578919	0.507471	0.0341046	0.0360633	0.0789249	0.0706611	0.0810377	0.120051	0.053992	0.0374752
Decane, 2,3,5,8-tetramethyl-	mainlib	68+111+155+95+57+67+71+112+70+83+85+55+56+126+99+247+69	444.678	1237.9		0.0138661	0.00981808	0.00994531	0.0174234	0.0136161	0.020108	0.0163728	0.0124239	0.0159741	0.00873854	0.0106232	0.017195	0.015003	0.0209856	0.012757	0.174239	0.0094365	0.0128238	0.00680638	0.00876952	0.00929428	0	0.00505847	0.004221
Silanamine, 1,1,1-trimethyl-N-(trimethylsilyl)-N-[2-[(trimethylsilyl)oxy]ethyl]-	mainlib	46+74+87+89+114+133+159+173+72+117+178+45+59+73+88+100+101+102+105+115+116+132+147+148+174+176+177+60+86+119+134+158+160+175+58+149+47+75+146+61+66+118+130+135+103+172+188+262+263	445.928	1240.4		0.066123	0.0323221	0.0367592	0.0348993	0.0468817	0.0456147	0.0670979	0.0631039	0.0457843	0.0317444	0.0441205	0.0604947	0.0331616	0.0465323	0.0316417	0.479458	0.0269524	0.0183283	0.038063	0.0308611	0.0333925	0.0626908	0.0442409	0.0264584
Trimethylsilyl ether of glycerol	replib	46+59+61+67+73+74+76+103+105+106+114+115+117+119+129+131+132+133+134+144+147+148+159+163+177+178+191+204+205+218+263+48+60+89+102+104+118+121+130+135+137+149+152+161+164+170+182+186+190+192+193+206+207+219+220+293+295+55+66+72+87+90+101+116+162+175+176+179+189+203+210+221+222+45+47+88+99+113+165+217+120+181+86+62+143+150+183+208+209+265+180+194+151+223+294+75+128+56+91+107+171	455.078	1258.9		0.953266	0.723147	0.971599	0.990018	0.93998	1.69865	3.24151	2.68294	3.00299	0.0271613	1.56559	2.57109	0.860181	1.54738	1.00877	14.557	0.754206	0.708962	1.08292	1.23751	1.52969	1.66692	0.8914	0.602016
Trimethylsilyl ether of glycerol:2	replib	142+168+245+174+71+54+85+136+160+173+53+57+58+63+94+157+187+81+146+158+215	455.528	1259.9		0.0351696	0.0312004	0.0222637	0.0386623	0.0350063	0.0700905	0.0812376	0.0130443	0.0666044	1.09532	0.0374768	0.0159125	0.0216854	0.0428114	0.0441816	0.067286	0.0276048	0.0155921	0.00631604	0.024559	0.00478369	0.00226608	0.0192247	0.0125769
Unknown 5	replib	145+200+100+172+169+201+244+246	455.978	1260.8		0.0252769	0	0.0341688	0.0328254	0.0243181	0	0.0183772	0.0583179	0.00769269	0.00496624	0.00713136	0.0697096	0.0340517	0.059301	0.038419	0	0	0.00338455	0.00209684	0.00241995	0.0314972	0.0305122	0.00213884	0.000961455
Eicosane	replib	55+57+83+85+113+71+112+155	458.078	1265		0.0159456	0.0124987	0.0130772	0.0218314	0.0158656	0.0255685	0.0191242	0.0163903	0.0201735	0.00956641	0.0127896	0.0229359	0.015987	0.0215363	0.0160661	0.181407	0.0129055	0.0148877	0.00789886	0.00936732	0.0120356	0.01058	0.00491722	0.00475507
Isoleucine_1285_1TMS	UoM Yeast Metabolomic Mass Spectral Library v2	45+69+70+74+86+87+72+130+46+56+60+61+75+146+53+96+103+170+171+47+73+76	465.328	1279.7		0.00641428	0.00372886	0.00262826	0.00515784	0.0036754	0	0.0833332	0.0691379	0.0544455	0.0130822	0.0134512	0.0195282	0.00693304	0.00931626	0.00577726	0.0557818	0.00270533	0.00355265	0.0280212	0.0259745	0.0323281	0.0668977	0.0169622	0.0129286
L-Leucine, N-(trimethylsilyl)-, trimethylsilyl ester	mainlib	74+115+116+158+218+59+102+73+100+159+170+232+45+128+130+160	471.278	1291.8		0.00541731	0.00218031	0.00453234	0.00356869	0.00434725	0.0025969	0.0289348	0.0319889	0.0272998	0.0115381	0.00732644	0.00879043	0.00275219	0.00526968	0.00193029	0.0424249	0.00283186	0.00116174	0.0173632	0.0158287	0.0194972	0.00841712	0.00796465	0.00474474
Phosphoric acid, bis(trimethylsilyl)monomethyl ester	mainlib	46+52+60+61+73+74+76+78+92+103+105+148+166+167+168+177+179+182+193+196+210+45+47+49+72+77+88+90+98+99+107+109+116+117+118+119+131+134+135+136+137+138+139+149+150+151+163+164+165+169+181+183+195+209+211+214+226+240+241+245+256+257+258+51+106+108+212+213+225+59+62+75+89+91+104+113+115+121+123+133+153+197+242+243+58+120+122+132+147+227	481.578	1312.7		0.113487	0.0726338	0.0762679	0.0747375	0.0950257	0.104772	0.127724	0.0887163	0.090999	0.0460811	0.045692	0.152537	0.222977	0.511691	0.281075	1.90529	0.115294	0.116275	0.0720506	0.0711913	0.134498	0.0474874	0.0425863	0.0219756
Unknown 6	replib	219+158	483.678	1316.9		0	0	0.000360737	0	0	0.000361648	0	0.00668606	0	0	0	0.00188525	0	0	0	0	0.000575394	0	0	0	0	0	0	0.00174885
1-Butene-1,4-diol, diacetate	mainlib	69+97+111+153+112+81+83+109+82+84+95+110+125+55+56+85+93+57+67	484.078	1317.7		0.0470098	0.0378672	0.0396635	0.0652994	0.0503022	0.0743497	0.0652519	0.0544634	0	0.0418182	0.0500177	0	0.0547565	0.0754913	0.0498559	0.622858	0	0.0493634	0.0460468	0.0490464	0.048541	0.0119329	0.0431737	0.0396715
Proline_1327_1TMS	University of Manchester Yeast GC-TOF-MS Library	47+61+68+70+75+76+103+129+144+145+168+173+187+54+96+105+128+143+157+172+58+72+86+99+104+127+141+170+156+71+77+94+98+49+53+63+45+142+171+124+186+140+169	484.728	1319		0	0	0	0	0	0	0.299138	0.3085	0.0747042	0.692567	0.427365	0.125406	0	0	0	0	0	0	0.750778	0.717946	0.801616	2.27131	0.830587	0.830479
Glycine d5_1343_3TMS	UoM Yeast Metabolomic Mass Spectral Library v2	88+89+90+104+107+113+136+163+164+177+178+207+252+265+62+76+151+162+179+182+191+192+254+281+46+48+60+74+91+101+105+106+118+129+134+135+146+148+149+176+180+190+197+203+205+206+220+250+251+278+279+280+282+45+66+102+114+116+119+120+121+128+130+132+137+143+145+147+150+157+161+193+204+208+218+221+222+247+263+264+72+73+115+122+131+159+181+194+266+99+253+58+138+117+124+158+160+189+133+262+246	486.978	1323.6		1	1	1	1	1	1	0.99199	1	1	1	1	1	1	1	1	1	1	1	1	1	1	1	1	1
Unknown 7	UoM Yeast Metabolomic Mass Spectral Library v2	175+59+87+188+100+277+202+249+86+248+276	487.578	1324.8		0.0141208	0.0148544	0.079065	0.00813975	0.0694515	0.0651191	0.0355246	0.114889	0.0951466	0.0766632	0.0893001	0.0734309	0.0743329	0.0837823	0.0928557	14.2224	0.0119232	0.0662667	0.0632181	0.0677281	0.088027	0	0.0718154	0.0613042
Unknown 8	replib	174+172	487.878	1325.4		0.0749832	0.0793292	0.0152464	0.0603308	0.0114805	0	0.110552	0.0394339	0	0.0154487	0.0228155	0.0198818	0.0131352	0.0189195	0.0197753	0.148287	0.0704074	0	0.0142522	0.0152647	0	0.10239	0.0179164	0.0120877
Isotridecanol-	mainlib	50+55+56+57+78+81+84+85+95+110+112+153+54+71+124+126+210+53+65+67+69+79+82+83+99+111+123+154+97+109+125+96+52+63+68+77+86+93+98+51+139	492.078	1333.9		0.0468465	0.0435157	0.0385578	0.0692941	0.0525085	0.077947	0.0600225	0.0483937	0.0576817	0.0342723	0.0423628	0.0806704	0.0800175	0.119846	0.0610576	0.68019	0.0431205	0.072956	0.0314373	0.0356297	0.0406911	0.0965051	0.0232924	0.0223343
Serine_1361_2TMS	University of Manchester Yeast GC-TOF-MS Library	47+49+53+56+61+62+67+72+75+76+87+88+90+100+101+102+103+116+117+128+130+132+144+145+158+159+160+188+217+218+219+220+234+249+48+55+57+58+118+146+235+59+60+74+81+86+89+91+99+147+148+149+236+45+46+104+143+174+206+216+129	498.328	1346.6		0.270494	0.165377	0.255943	0.0950885	0.134998	0.142988	0.770118	0.576561	0.527949	0.279742	0.353336	0.497348	0.509589	0.650168	0.442197	1.19937	0.0938499	0.0818922	0.372922	0.430042	0.414688	0.606919	0.195221	0.090949
Silanol, trimethyl-, phosphate (3:1)	mainlib	66+93+94+133+162+187+257+300+317+330+123+106+107+121+199+230+259+272+105+115+131+135+147+153+314+89+91+92+122+136+137+138+139+145+148+151+152+161+165+169+303+119+134+301+312+58+95+164+168+184+200+202+229+237+266+267+287+304+60+150+175+185+214+222+228+238+277+282+286+293+305+318+373	500.428	1350.9		1.58323	1.27036	0.576988	0.408358	1.12649	1.80888	1.73678	0.248513	1.0625	0.195952	0.537953	0.407155	2.34358	1.07849	0	4.77643	0.35112	0.344491	0.369803	0.168715	0.291269	0.290733	0.147166	0.346862
Phosphate_1372_4TMS	University of Manchester Yeast GC-TOF-MS Library	45+46+63+73+140+179+181+182+183+190+194+195+197+201+209+210+212+215+223+224+226+231+239+313+47+61+65+74+176+177+178+186+189+198+203+208+213+252+253+254+255+256+258+261+271+280+284+291+295+296+306+307+310+319+59+167+180+191+192+193+196+206+207+211+221+225+227+240+241+269+270+283+309+55+62+72+77+205+268+288+297+298+109+285+308+56+311+299+85	500.728	1351.5		0.184372	0.445253	1.63694	1.22354	0.396215	0.592596	0.523009	0.778378	0.320014	0.507825	0.211805	1.3157	0.821995	3.10474	1.98831	13.8311	0.99593	0.975126	0.155676	0.411071	0.84976	0.856361	0.318192	0.129519
Propanoic acid, 2,3-bis[(trimethylsilyl)oxy]-, trimethylsilyl ester	mainlib	88+104+105+116+120+135+149+150+151+160+161+164+208+219+222+233+323+324+90+132+136+174+192+281+295+46+55+61+74+89+101+102+103+115+117+118+119+129+130+131+133+134+148+163+173+176+178+179+189+190+191+205+206+207+220+221+223+224+265+266+280+291+293+294+307+308+73+75+147+175+177+204+215+232+235+263+279+292+296+305+309+322+57+59+60+76+87+106+157+159+162+217+231+310+311+145+218+237+297+45+47+71+85+152+2…	504.478	1359.1		0.00967481	0.0101624	1.29819	0.0160547	0.0153332	2.79886	1.59118	1.42785	0.0146102	0.900013	1.47205	2.96028	0.0147226	2.18833	1.50354	16.2363	1.06164	0.924492	0.587725	0.445769	0.713161	0.318313	0.350863	0.0969903
Unknown 9	mainlib	122+245+53+48+325+187+242+186+66+95+99+110+113+154+166+168+240+244+246+257+230	505.178	1360.5		1.1399	1.11534	0.00984435	2.06613	2.02822	0.0219562	0.0161503	0.0132401	1.57899	0.0162619	0.0168467	0.0272259	1.52617	0.0170528	0.0132378	0.153767	0.0188066	0.00840892	0.0242277	0.0111686	0.0130204	0.0646914	0.299874	0.0362546
1-Hexanamine,N-(2,2-dimethylhexyl)-2,2-dimethyl-	mainlib	54+83+84+96+100+139+140+141+142+111+124+128+138+143+158+170+214+216+260+56+67+94+98+144+259+68+81+93+156+82+86+125+127+155+171+258+97+108+112+114+172+261+49+65+70+80+126+51+52+69+50+64+78+79	505.578	1361.3		0	0	0	0	0	0	0.050856	0.0531492	0.0371775	0.125705	0.0858096	0	0	0	0	0	0	0	0.264242	0.116167	0.116193	0.566863	0	0.298759
Threonine_1384_2TMS	University of Manchester Yeast GC-TOF-MS Library	45+47+54+56+57+58+60+61+73+75+78+85+87+89+98+102+103+114+115+117+130+131+132+133+146+147+149+150+157+158+219+220+230+248+46+48+66+77+82+129+140+203+249+53+55+62+71+72+74+81+84+86+99+113+116+118+119+128+148+205+221+250+51+59+67+76+90+156+177+204+70+88+101+202+79	508.728	1367.7		0.235278	0.165506	0.149108	0.097943	0.0853184	0.106555	0.214757	0.168234	0.154199	0.155659	0.0997986	0.26678	0.30451	0.530493	0.377291	1.18692	0.106755	0.0791544	0.111899	0.0734401	0.10686	0.21468	0.108857	0.048628
Serine_1408_3TMS	University of Manchester Yeast GC-TOF-MS Library	47+61+88+131+158+160+163+206+52+56+58+70+87+89+102+117+134+172+221+280+45+57+59+60+66+73+74+79+86+100+115+118+144+147+148+149+159+188+190+204+218+220+306+46+72+75+85+101+103+114+116+132+133+175+189+205+219+278+55+84+119+216+217+104+203	513.728	1377.8		0.0375637	0.0243068	0.017986	0.00614473	0.00693761	0.00756017	0.13443	0.111942	0.0912806	0.122856	0.0826886	0.0729041	0.0278936	0.0526536	0.0308489	0.0444946	0.0135736	0.0116521	0.151649	0.116827	0.135094	0.555756	0.223211	0.21358
Threonine_1411_3TMS	University of Manchester Yeast GC-TOF-MS Library	57+73+74+101+114+116+130+220+59+60+75+117+147+174+203+218+219+291+292+293+118+132+160+221+47+84+102+115+131+133+144+148+204+45+46+56+58+72+86+87+100+119+128+129+230+320+61+76+103	519.828	1390.2		0.0374365	0.0401556	0.0339088	0.00658523	0.015959	0.0135863	0.0577481	0.056927	0.0428642	0.0434822	0.0410247	0.0518733	0.0334694	0.0838646	0.0474033	0.119358	0.0191984	0.0111454	0.0394597	0.0318593	0.0428878	0.104909	0.0430519	0.0439839
1-(2-Ethyl-[1,3]dithian-2-yl)-3-methyl-butan-1-ol	mainlib	105+135+171+179+180+108+136+181+189+66+106+137+153+67+107+120+148+149+150+151+152+194	528.578	1407.9		0.214886	0.172696	0.176833	0.292024	0.216772	3.21895	0.286361	0.201129	0.265727	0.129188	0.185407	0.352886	0.267509	0.322233	0.190503	2.78249	0.17575	0.19473	0.0980431	0.120425	0.16534	0.12392	0.084036	0.0800102
Unknown 10	UoM Yeast Metabolomic Mass Spectral Library v2	45+46+48+49+53+58+59+60+63+64+71+72+74+76+81+84+90+91+92+118+119+121+132+166+168+177+187+191+197+198+207+208+214+224+234+251+252+266+267+268+65+93+122+160+161+209+210+77+78+123+134+138+163+178+188+190+192+193+195+253+254+47+54+55+56+57+61+62+73+88+100+103+116+133+176+200+206+216+222+223+185+235+154+167+226+162+269+70+75+89+104+117+165+175+186+196+199+211+213+215+220+225+86+102+202+212+256+146+164…	529.178	1409.1		1.61447	1.28101	1.28222	2.09386	1.61118	0.411516	0.69268	1.5247	2.05871	0.975504	0.445349	2.72791	2.04438	2.44632	1.44875	20.7285	1.31916	1.4739	0.718509	0.89927	1.21394	0.951823	0.609023	0.580608
Benzene, 1,1'-(1,1,10,10-tetramethyl-1,10-decanediyl)bis[3,4-dimethyl-	mainlib	66+87+101+113+114+131+265+115+147+255+270+158+159+174+250	529.628	1410.1		0.54427	0.433097	0.440463	0.73102	0.556792	0.993561	2.34698	0.501229	0.672951	0.317081	1.41847	0.839992	0.638418	0.777677	0.450647	6.78742	0.426777	0.467474	0.233483	0.285602	0.389581	0.276042	0.1865	0.174319
Unknown 11	replib	47+52+55+75+79+85+98+99+113+126+129+156+172+173+217+218+247+262+54+56+86+142+145+171+248+68+83+128+155+157+170+203+245+69+80+82+127+143+246+130+50+51+263+97+144	530.528	1411.9		0.206455	0.146832	0.153657	0.206338	0.18142	0.36753	0.217814	0.145243	0.198147	0.0889738	0.125319	0.260019	0.224141	0.298942	0.15145	2.39536	0.148493	0.160884	0.064601	0.0816254	0.125594	0.0796221	0.055145	0.049162
1-Methyl-2-pyrrolidineethanol	mainlib	46+61+80+82+96+101+124+215+321+55+59+72+74+88+47+56+58+70+75+84+85+86+98+100+200+60+54	539.728	1430.5		0.0136449	0.00710547	0.00832167	0.0248503	0.0183763	0.0228666	0.0245019	0.0179699	0.0243025	0.0174357	0.0190076	0.0371864	0.007056	0.0143529	0.00835741	0.184175	0.0114326	0.0120746	0.00880021	0.00921819	0.0161534	0.0248221	0.00942124	0.00495943
Itaconic acid_1461_2TMS	University of Manchester Yeast GC-TOF-MS Library	46+53+54+60+63+66+74+79+86+87+93+101+116+117+118+134+141+150+151+171+203+231+260+119+160+173+45+47+48+52+59+61+67+68+72+73+75+81+82+89+97+98+102+105+107+112+132+147+148+149+157+169+184+215+259+261+58+69+77+83+88+92+95+96+115+122+131+133+140+142+143+185+187+201+216+229+230+232+65+76+78+94+123+125+135+144+145+153+156+158+188+202+62+84+90+91+120+170+49+51+64+121+274	548.078	1447.5		0.0586519	0.0383646	0.0391311	0.106065	0.12669	0.129693	0.220063	0.220814	0.156591	0.0946086	0.178643	0.32246	0.0979763	0.221096	0.100439	1.99558	0.117409	0.120463	0.0881209	0.109364	0.205792	0.235527	0.0907281	0.0673995
Decane, 2,3,5,8-tetramethyl-:2	mainlib	85+126+71+113+57+70+155+353+55+127+56	549.228	1449.8		0.0102817	0.00851405	0.0083991	0.0135625	0.012562	0.0163255	0.0146554	0.0142152	0.0136045	0.00768554	0.0114307	0.0207979	0.0110556	0.0178859	0.0121814	0.148974	0.00977521	0.0107867	0.00558296	0.00751638	0.0108756	0.0107684	0.00465039	0.0043097
Unknown 12	replib	184+186+261+55+67+70+95+185	556.678	1464.9		0.00466991	0.00398349	0.00438749	0.00904148	0.00732499	0.0101977	0.0107563	0.00803486	0.0102149	0.00515165	0.00725933	0.0147604	0.00747647	0.0123307	0.00702369	0.0977045	0.0067897	0.00703919	0.00458448	0.00598311	0.0094019	0.0106918	0.00373879	0.0039368
Propanedioic acid, bis(trimethylsilyl) ester	replib	66+147+149+47+59+150+148+157+46+240+72+115+82+45+131+133+140+68+73+75+229	557.678	1466.9		0.0176803	0.0120087	0.0141548	0.0224506	0.0312563	0.0374048	0.0583367	0.0465855	0.0446912	0.0244419	0.0425437	0.0766789	0.0347482	0.0614185	0	0.451218	0.0339305	0.0310437	0.0244183	0.0312499	0.0537	0.0678654	0.0192897	0.0196487
2(3H)-Furanone, dihydro-3,4-bis[(trimethylsilyl)oxy]-, trans-	replib	45+46+47+55+58+59+60+61+63+66+72+73+74+83+87+88+94+99+101+102+103+104+114+116+129+130+131+133+134+147+148+149+157+189+205+217+218+220+233+247+262+52+81+97+100+111+117+132+135+191+219+263+56+57+71+75+77+85+115+143+145+175+190+204+248+48+53+62+67+76+86+105+113+119+177+54+80+192+203+234+250+264+106	566.428	1484.7		0.0700415	0.047189	0.0384619	0.14442	0.12714	0.121031	0.13413	0.117462	0.0519482	0.0383371	0.0717018	0.118408	0.0683064	0.151619	0.106374	2.52317	0.181874	0.108565	0.0638723	0.047358	0.0938215	0.0847561	0.0487783	0.0264979
Heptadecane	replib	54+56+57+58+67+69+72+83+84+85+86+87+95+96+98+110+113+114+115+126+127+184+77+124+143+156+53+55+63+65+68+70+71+81+82+97+99+100+111+112+125+128+139+140+141+142+154+155+168+169+212+66+80+138+170+183+213+93+182+51+107+123+101+64+91	573.628	1499.2		0.311416	0.240748	0.24766	0.413588	0.287656	0.536226	0.403555	0.305826	0.424673	0.197593	0.275521	0.536314	0.40081	0.488943	0.335401	4.33253	0.280503	0.346716	0.16603	0.211177	0.255401	0.216042	0.114222	0.113855
Isotridecanol-:2	mainlib	83+97+110+111+125+157+116+153+211+81+69+55+67+82+53+54+68+112	577.528	1510.2		0.0180579	0.0156852	0.0144604	0.0200697	0.0165268	0.0310757	0.0159474	0.0123083	0.0174928	0.00818501	0.0117165	0.0241218	0.0191356	0.0236732	0.0190182	0.196008	0.0140619	0.0186061	0.00914138	0.00850334	0.0107178	0.00892612	0.00504952	0.00527343
Butanedioic acid, [(trimethylsilyl)oxy]-, bis(trimethylsilyl) ester	replib	54+129+166+220+225+258+295+352+58+59+61+73+75+76+143+147+171+189+204+207+221+224+229+230+233+244+245+281+293+307+317+319+324+334+335+49+74+101+145+156+159+172+174+176+178+179+183+185+187+192+199+200+201+215+216+218+219+231+235+237+238+249+262+266+283+287+297+309+310+312+313+321+323+326+338+339+349+351+45+46+47+48+53+55+60+72+146+157+161+162+163+173+175+177+186+190+191+195+203+205+206+217+222+223+…	581.828	1522.5		1.5986	1.26999	1.51398	2.48054	1.9655	2.89866	2.71819	1.72846	2.22054	1.19116	1.66022	3.28276	2.01246	2.61355	1.6579	25.8731	1.59536	1.62645	0.621728	0.83907	1.42917	1.14673	0.834618	0.609113
Aspartic acid_1553_2TMS	University of Manchester Yeast GC-TOF-MS Library	47+75+76+100+116+144+160+161+57+71+146+234+61+130+202+262+99+128+113+85+141+155+159+162+235	586.328	1535.5		0.039243	0.0317709	0.0672327	0.0777072	0.0684441	0.0887865	0.0526759	0.0378909	0.0455009	0.0518272	0.0493464	0.0992636	0.052531	0.0736154	0.0416046	0.943044	0.0656386	0.136921	0.0151982	0.0175858	0.0310702	0.0572688	0.0225349	0.00819717
Unknown 13	mainlib	70+69	587.378	1538.5		0.0110909	0	0.00925172	0.011951	0.0104426	0.015222	0.0120839	0	0.00882123	0.00690363	0.00552105	0.0165522	0.008405	0.0198136	0.0122585	0	0	0.0104929	0.00460908	0.00591941	0.00788617	0	0.00409609	0.00308635
Butanoic acid, 4-[bis(trimethylsilyl)amino]-, trimethylsilyl ester	mainlib	77+84+98+107+159+167+174+216+304+56+81+86+95+110+112+142+153+156+171+172+232+279+54+57+65+67+96+127+136+176+209+214+308+323+380+68+79+97+111+126+154+215+50+80+82+109+125+139+140+196+60+85+175+306+187+230	587.728	1539.5		0.0336312	0.0241348	0.0272445	0.0455145	0.0422724	0.0779225	0.0500714	0.0286147	0.480433	0.0305329	0.0372732	0.0632376	0.0320787	0.0559654	0.0336443	0.587526	0.040558	0.0345211	0.017455	0.285684	0.028345	0.698425	0.0205154	0.0170973
2,3,4-Trihydroxybutyric acid tetrakis(trimethylsilyl) deriv.	replib	89+103+106+129+145+157+178+179+189+192+201+204+217+223+291+292+296+319+321+322+45+46+66+72+73+76+91+99+101+102+104+105+113+115+117+118+119+120+131+133+134+147+148+149+150+163+164+173+190+191+205+206+218+220+221+247+277+278+293+294+307+63+90+151+158+165+169+185+203+208+224+295+320+379+409+410+51+411+58+59+61+74+87+88+130+132+135+143+177+193+207+219+222+231+245+47+53+55+75+83+121+246+305+170+141+52…	588.078	1540.5		0.396233	0.240675	0.263201	0.585137	0.557968	0.705288	0.652932	0.51086	0.0354382	0.303056	0.453526	0.893747	0.394143	0.917557	0.421306	10.0989	0.622141	0.422939	0.283047	0.0207824	0.47873	0.0264114	0.294877	0.217644
Unknown 14	replib	100+276+115+191+114+290+172+378+188	590.178	1546.6		0.00546503	0.0034857	0.00456399	0	0.00198377	0	0.0142626	0.00920631	0.00995823	0.0051252	0.00715752	0.00921876	0.0120351	0.013943	0.0103981	0.0436626	0.00297342	0.0029104	0.00536064	0.00674063	0.0109449	0.0231875	0.00679391	0.00619913
L-Aspartic acid, N-(trimethylsilyl)-, bis(trimethylsilyl) ester	replib	51+75+76+100+101+131+144+158+163+171+188+203+216+221+230+232+233+247+46+60+70+87+98+103+105+117+150+164+172+174+176+190+219+235+244+292+45+47+53+59+61+66+72+73+74+115+116+119+128+130+132+133+134+135+142+147+149+151+173+189+202+204+218+234+306+58+143+236+245+307+334+52+335+77+86+88+102+104+114+118+145+148+161+165+175+177+220+349+48+62+146+159+160+162+191+206+231+262	593.428	1555.9		0.296169	0.225656	0.178588	0.0374958	0.131038	0.0647259	0.0858041	0.0499779	0.0787468	0.0708854	0.0692199	0.116294	0.282724	0.367186	0.247148	0.934776	0.15097	0.0626082	0.0283707	0.0168866	0.0332849	0	0.0456733	0.07539
Benzaldehyde, 4-[(trimethylsilyl)oxy]-	mainlib	45+47+50+51+61+62+63+64+65+66+72+76+77+81+91+95+103+104+105+106+107+109+111+114+121+123+124+125+131+135+136+149+151+152+161+165+179+187+194+217+218+53+55+60+67+71+73+74+75+78+89+93+96+101+102+115+128+137+147+148+150+162+163+180+195+196+202+307+308+54+84+92+94+108+122+129+133+153+177+319+49+120+188+192+193+219+171+189+205+206+320+113+157+191+306	599.278	1572.7		0	0	0	0	0	0	0.297944	0.312342	0.224441	0.0367707	0.125004	0.176068	0	0	0.033664	0	0	0	0.0741387	0.0591584	0.138934	0.0153655	0.0409685	0.0484117
Phenol, 4-[(5,6,7,8-tetrahydro-1,3-dioxolo[4,5-g]isoquinolin-5-yl)methyl]-, (R)-	mainlib	191+177+176+160+63	605.728	1591.3		0.00151857	0.000923795	0.000800898	0.0033443	0.00239345	0.0041342	0.00415522	0.00424594	0.0041669	0.00161738	0.00246654	0.00432568	0.0011146	0.00328254	0.00176124	0.0451213	0.00225246	0.00105255	0.00177986	0.00176192	0.00272936	0.00284942	0.00117428	0.00141894
Ribitol_1660_5TMS	UoM Yeast Metabolomic Mass Spectral Library v2	47+58+67+70+72+75+134+149+158+173+191+193+205+232+46+55+60+61+71+118+130+143+156+169+186+235+291+330+45+101+111+200+201+68+106+127+131+172+215+218+230+242+257+113+115+129+135+150+192+204+206+94+116+220+349+53+73+74+87+88+102+117+119+132+133+145+147+148+161+168+216+256+52+86+99+100+163+177+189+190+219+233+59+84+90+97+105+160+217+221+234+307	616.878	1623.4		0.0757327	0.0434012	0.0589409	0.087455	0.0759538	0.113615	0.201048	0.177802	0.204467	0.134304	0.151402	0.211086	0.115761	0.110392	0.0802855	0.791553	0.0502774	0.0423112	0.0700406	0.072425	0.0897296	0.144363	0.056675	0.0360262
Butanal, 2,3,4-tris[(trimethylsilyl)oxy]-, O-methyloxime, [R-(R*,R*)]-	mainlib	59+104+114+133+134+135+148+54+84+172+175+202+265+45+73+74+75+82+88+89+90+105+126+163+173+204+205+206+263+264+61+91+103+115+117+118+119+142+143+147+149+174+217+58+101+116+131+189+201+207+129+154+47+87+219+331	625.578	1648.4		0.0333377	0.0236199	0.0227982	0.0611791	0.0567627	0.0535317	0.05139	0.0478854	0.0456056	0.0206984	0.0325838	0.0654129	0.0313711	0.0506201	0.0439197	0.652173	0.0452203	0.0286588	0.0122365	0.015221	0.0264926	0.0211406	0.00996888	0.00327137
Unknown 15	University of Manchester Yeast GC-TOF-MS Library	84+107+250+262+276+111+146+176+179+186+187+261+277+278+47+48+49+76+152+158+159+173+185+347+174+175	630.828	1663.5		0.141928	0.103321	0.111515	0.116816	0.684727	0.211433	0.148537	0.154654	0.153522	0.0800911	0.100072	0.245413	0.154374	0.226061	0.0633251	1.73516	0.517658	0.121418	0.0543515	0.071869	0.117272	0.0712994	0.0447192	0.0287704
Glutamine, tris(trimethylsilyl)-	mainlib	45+46+55+57+60+61+73+74+83+94+95+96+103+104+110+112+113+114+118+119+121+126+129+130+131+132+133+134+136+140+143+144+147+149+150+155+156+157+161+163+164+172+177+182+184+188+198+202+203+204+205+214+216+218+219+221+223+229+230+231+233+246+247+260+272+273+274+320+321+348+349+350+363+364+365+366+54+56+62+66+75+77+85+87+88+90+91+122+135+139+145+148+151+154+160+162+180+194+196+197+220+222+232+248+249+33…	630.978	1664		0.997435	0.673174	0.0344232	0.0113647	0.017989	1.03583	0.771172	0.683088	0.0188271	0.516592	0.397406	0.89515	1.19014	1.60313	0.131425	6.82066	0.01362	0.539908	0.0105791	0.00637466	0.39598	0.00494783	0.226032	0.250839
1,3-Dioxolane	mainlib	53+63+68+71+72+97+101+102+108+178+183+192+200+213+245+127+215+322+330+81+167+169+199+234+142	631.128	1664.4		0.0443704	0.0271572	0.737007	0.402079	0.138895	0.0262618	0.0287143	0.0213283	0.633584	0.0247914	0.0135455	0.0285556	0.0827618	0.0872953	0.976965	0.203384	0.117099	0.0169132	0.280844	0.190001	0.0118168	0.123846	0.00919856	0.0224571
Unknown 16	replib	243+244+241+116+153+69+242+70+93+115+201	631.778	1666.3		0.0764026	0.0353528	0.0592932	0	0	0.0170827	0.0286974	0	0.0141158	0.04662	0.0134674	0.0241665	0.192265	0.176947	0.144879	0	0	0	0.0137361	0.00402898	0.0084189	0	0.014792	0.0592487
2-Ethyl-acridone	mainlib	71+188+194+201+215+238+239+319+330+410+428+451+500+513+583+179+180+182+193+250+269+272+301+320+348+360+378+417+430+457+477+507+521+574+280+291+347+415+533+543+550+558+169+209+210+224+274+356+393+407+449+482+556+225+226+241+294+303+184+318+349+385+406+439+526+531+582	634.128	1673		0.083146	0.054598	0.059383	0.133577	0.102595	0.185495	0.151722	0.113745	0.144882	0.0635404	0.0981053	0.175255	0.067336	0.141823	0.0852969	1.42947	0.0859545	0.0740083	0.0496475	0.0546522	0.0719818	1.18098	0.0365978	0.0346519
Unknown 17	mainlib	45+48+50+51+52+53+58+59+63+64+65+66+67+72+73+75+76+77+78+79+80+82+83+86+88+89+90+91+92+93+94+95+96+97+102+103+104+105+106+107+108+109+110+116+119+120+121+123+134+135+138+146+148+149+150+151+153+163+165+177+190+214+220+222+264+352+364+510+548+46+47+54+55+60+61+62+68+69+70+74+81+85+99+111+118+122+124+136+137+152+166+168+178+195+402+436+162+164+167+176+183+199+213+314+441+462+506+517+573+576+589+125…	634.428	1673.9		1.40277	0.898416	0.992606	2.16924	1.6802	3.1366	2.82543	2.13801	2.41083	1.13114	1.63424	2.94031	1.39127	2.36943	1.37136	24.104	1.35537	1.18515	0.868269	0.894356	1.18091	0.0602107	0.629559	0.576243
Unknown 18	mainlib	215+216+217+218+204+143+191+219+246+248	642.428	1696.9		0.00491429	0.00860456	0.0101898	0.0144203	0.0112211	0.00685396	0.00456475	0.0036148	0.00353257	0.00399548	0.00590318	0.0105515	0.0149298	0.0122576	0.0130156	0.0421893	0.00599051	0.00749701	0.00300044	0.00314011	0.00598876	0.00367332	0.00315376	0.00217559
Pyroglutamic acid_1731_3TMS	UoM Yeast Metabolomic Mass Spectral Library v2	46+47+56+58+72+101+158+159+172+231+232+233+260+261+307+173+262+45+54+55+57+66+68+70+73+74+84+86+87+98+99+100+110+112+113+114+115+128+131+133+140+141+142+147+155+156+157+168+170+213+214+228+229+230+258+259+273+274+59+61+71+75+82+85+111+117+126+127+132+134+148+154+184+185+186+198+67+97+103+122+130+144+171+175+187+292+293+333+60+124+139+174+183+189+257+294+80+96+118+169+180+188+201+212+244	643.828	1700.9		1.32569	0.936744	1.00624	0.615313	0.834298	1.13598	1.27436	0.911707	0.862272	0.49787	0.48614	1.00153	1.99853	2.15607	1.28003	9.77378	0.694369	0.751091	0.356977	0.40053	0.537387	0.697575	0.321108	0.244606
Unknown 19	mainlib	49+81+95+109+123+136+153+162+163+165+166+176+177+178+179+181+192+195+208+209+222+223+224+105+149+164+167+193+194+196+210+225+227+76+77+89+90+91+92+93+104+107+120+121+135+137+152+160+62+63+64+146+150+151+69+119+221+305+48+83+94+108+145+190+200+207+256+88+102+182+106+161+197+53+116+125+138+211+226+65	644.378	1702.5		0.160683	0.103565	0.00930579	0.0148223	0.015679	0.0232871	0.0399738	0.0296718	0.302253	0.126449	0.017266	0.300906	0.0172763	0.367587	0.217508	0.266966	0.014539	0.117993	0.142473	0.114546	0.134321	0.239572	0.00878064	0.00571264
Unknown 20	mainlib	50+51+78+52+79	644.578	1703.1		0.0119024	0.00932027	0.119935	0.19875	0.198054	0.282175	0.346097	0.310759	0.0310503	0.0114656	0.167916	0.0335999	0.177757	0.0257082	0.0150017	3.3708	0.169071	0.0120062	0.0140306	0.0116367	0.0167093	0.013764	0.0836813	0.0633079
Fructose_1763_5TMS	UoM Yeast Metabolomic Mass Spectral Library v2	204+292+205+206+116+69+71+101+102+112+135+136+150+294+154+177+76+77+94+95+158+174+178+66+106+114+115+118+131+132+146+307	646.778	1709.4		0	0	0.00771145	0.00956298	0.00781446	0.0134472	0.234035	0.245921	0.32997	0.130014	0.285537	0.477186	0.0127263	0.0714881	0.0387863	0.136695	0	0	0.099989	0.116513	0.218964	0.0906405	0.0688438	0.0705519
Fructose_1773_5TMS	UoM Yeast Metabolomic Mass Spectral Library v2	58+73+81+147+161+163+192+219+227+228+234+235+242+255+260+270+271+277+279+302+304+308+317+346+362+363+366+368+391+402+437+45+46+148+159+185+188+199+222+231+233+254+278+289+297+298+305+306+319+320+335+344+350+361+364+381+393+406+436+438+439+440+55+67+83+88+138+182+191+200+202+203+217+218+220+243+245+250+257+258+259+262+264+275+276+281+291+301+303+318+327+331+343+345+347+348+349+351+353+379+390+407+…	647.728	1712.2		0	0	0.0133416	0	0	0	5.23638	2.92974	4.01193	1.22918	3.08424	4.85584	0	0.512734	0.303414	0	0	0	1.23784	1.24536	2.11413	1.14158	1.09105	0.701073
Fructose_1773_5TMS:2	UoM Yeast Metabolomic Mass Spectral Library v2	99+107+113+114+136+152+168+178+181+183+192+206+209+222+232+266+278+307+323+344+351+367+106+124+146+213+225+275+322+360+394+118+127+134+135+141+145+150+161+163+169+171+175+190+191+193+194+205+207+217+219+221+235+239+242+245+247+255+256+263+271+273+293+294+308+315+317+320+334+346+348+362+364+379+405+435+439+440+441+65+144+160+196+227+295+302+363+380+434+67+73+74+81+87+88+94+103+104+105+109+117+119+…	652.078	1724.7		0.0958208	0.0934895	0.128701	0.178033	0.184383	0	4.76829	3.35343	3.17125	0.813208	2.69258	4.38728	0	0.169493	0.097137	1.54372	0.110906	0.097876	0.948912	1.0074	1.967	0.426136	0.52383	0.420776
2-ketoglutaric acid_1739_2TMS	University of Manchester Yeast GC-TOF-MS Library	46+60+61+82+89+112+126+154+170+172+182+184+289+75+76+90+91+174+244+54+55+80+138+156+186+198+199+200+202+288+84+100+45+58+62+188+274+290+70+77+201+214+56+86+128+246+304	653.128	1727.7		0.00321035	0.00248255	0.102402	0.127726	0.157888	0.00593388	0	0.00290954	0.37924	0.00510901	0.321219	0.551127	0.00509549	0.182949	0.116658	1.28499	0.00408654	0.003409	0.0980096	0.122176	0.00586264	0.0742817	0.0932296	0.0516489
Pipecolinic acid_1441_2TMS	University of Manchester Yeast GC-TOF-MS Library	63+47+48	653.278	1728.1		0.0679972	0.0597963	0.004557	0.00552397	0.00771241	0.133206	0	0.183805	0.0115038	0.11536	0	0.0183348	0.106563	0.00869134	0.00542805	0.0571791	0.0896377	0.0741999	0.00261246	0.00286082	0.199477	0.00182537	0.0022793	0
Eicosanoic acid, 2-ethyl-2-methyl-, methyl ester	mainlib	116	655.128	1733.5		0.00344926	0.00324346	0.00315038	0	0.0024401	0	0.00802875	0	0.00292413	0.00146631	0	0	0	0.00621845	0.00503545	0.011568	0	0	0.00108716	0.000581776	0	0.000703879	0.00112947	0.000469762
Phenylalanine_1768_2TMS	UoM Yeast Metabolomic Mass Spectral Library v2	45+47+51+65+66+78+90+100+101+103+130+163+192+193+194+218+219+220+266+46+50+59+61+104+115+119+131+145+146+148+174+176+177+203+267+268+295+58+60+63+77+86+91+92+102+120+132+134+160+162+294+49+121+164+246+170+221+245+360+118+190+202+361+161+178	656.728	1738.1		0.0135449	0.00560082	0.0102324	0.0127201	0.0172271	0.00902729	0.0618409	0.129948	0.0430607	0.0188606	0.00984357	0.0106066	0.016097	0.027121	0.0130798	0.100476	0.00965429	0.00359679	0.0485306	0.0144196	0.0231935	0.0557597	0.0590221	0.0732366
Unknown 22	mainlib	56+70+99+116+155+172+173+184+186+229+256+346+347+374+375+376+113+174+189+273+55+85+157+158+159+185+187+212+214+215+228+247+259+345+348+88+143+154+162+182+197+276+114+231+232+57+71+220+72+84+142+146+171+248+275+295+58+102	658.928	1744.4		0.0395457	0.0374568	0.0350061	0.0700991	0.0709852	0.109477	0.0326049	0.0274716	0.0123818	0.00988446	0.0160789	0.0441576	0.0339184	0.0907106	0.056036	0.842221	0.0560757	0.0446547	0.00631209	0.0139892	0.0230706	0.00692346	0.0039061	0.00273325
Benzoic acid, 4-[(trimethylsilyl)oxy]-, trimethylsilyl ester	replib	50+53+64+79+81+82+89+91+92+93+94+95+96+104+106+107+109+123+126+135+137+166+177+179+193+207+210+223+251+267+281+282+51+52+60+63+65+66+67+68+76+77+78+90+97+105+108+111+112+118+119+120+121+122+134+150+151+152+156+163+164+165+167+178+180+181+183+194+209+224+225+226+230+237+240+266+268+269+283+284+153+191+271+45+46+54+59+61+62+73+74+87+98+127+133+136+138+145+149+195+208+238+239+80+115+124+131+132+148+…	659.328	1745.5		0.182784	0.159431	0.150523	0.0986873	0.144788	0.339427	0.181592	0.148135	0.168254	0.0538892	0.0986433	0.379473	0.13873	0.240302	0.124396	2.456	0.126647	0.0948447	0.132533	0.164976	0.23529	0.273111	0.0751028	0.0551246
Unknown 23	mainlib	213+229+231+230+303+215+287+258+201+243+257+289+290+217+331+103+199+379+380+159	662.028	1753.3		0.00871991	0.00570336	0.00818505	0.00243609	0.00220294	0.00499751	0.00509098	0	0	0.00112346	0.00213033	0.00476124	0.0280488	0.0173617	0.0224778	0	0.00284556	0.00245362	0.00154955	0.00191618	0.00583368	0.00477804	0.00106331	0.00373275
L-Proline, 1-(trimethylsilyl)-, trimethylsilyl ester	replib	52+56+68+83+96+98+142+143+170+186+187+216+289+80+97+112+154+290+377+57+71+72+85+99+111+171+288+303+55+128+129+246+260+261+362+262+108+244+53+66+67+69+124+272	663.728	1758.2		0	0	0	0	0	0	0.23661	0	0.121355	0.0938696	0.167098	0.103517	0	0	0	0.32514	0.0336604	0	0.171587	0.0947878	0.183227	0.292404	0.18865	0.173495
Unknown 25	replib	121+151+180+181+195+236+267+268+269+270+302+391+395+77+91+106+123+136+179+184+193+194+237+251+252+265+266+394+165+192+209+238+239+378+392+393+92+177+178+185+110+152+224+64+155+63+93+95+223	664.828	1761.4		0	0	0	0	0	0	0.28204	0.227362	0.190375	0.033064	0.0838604	0.166761	0	0	0	0	0	0	0.0765876	0.0464177	0.10659	0	0.0490073	0.0434244
Asparagine_1784_3TMS	University of Manchester Yeast GC-TOF-MS Library	45+46+59+61+70+72+73+74+75+76+86+90+99+100+114+115+116+118+119+128+131+132+141+149+153+159+160+174+188+189+190+202+203+204+214+229+232+234+244+245+258+262+292+316+333+47+60+80+88+143+161+163+176+48+66+87+102+117+125+130+133+144+146+147+148+156+158+164+169+170+172+173+175+198+215+218+220+231+233+242+259+317+334+335+348+349+350+58+84+98+101+113+140+145+171+197+200+213+227+241+243+54+127+139+199+228…	665.328	1762.8		1.29405	0.570692	0.737765	0.193472	0.163431	0.29199	1.23739	0.454915	0.64378	1.40651	1.00174	2.16885	1.60451	1.71924	1.30699	1.98505	0.155081	0.189319	0.899803	0.373262	0	0.220686	0.780921	0.826432
O,O,O'-Tris-trimethylsilylmalonate	mainlib	83+104+121+176+194+222+223+305+306+307+418+419+64+69+130+147+266+291+57+63+71+93+111+148+204+65+81+91+97+120+146+208+221+239+304+417+421+103+113+205+309+320+504+597+92+177+191+206+278+303+308+310+364+365+379+382+407+433+507+544+293+381+122+175+109+51+67+85+119+189+53+55+220+318+436	667.628	1769.4		0	0	0	0	0	0	0	0.0800199	0.330682	0.0506384	0	0.486507	0	0	0	0	0	0	0.209658	0.102947	0.127292	0	0.093853	0.0175491
Galactofuranoside, methyl 2,3,5,6-tetrakis-O-(trimethylsilyl)-, à-D-	replib	571	668.378	1771.6		0	0	0	0	0	0	0	0	0	0	0	0	0	0	0	0	0	0	0	0	0	0	0	0
Unknown 27	mainlib	142	670.528	1777.8		0.00368372	0.00252297	0.00225433	0	0	0.00125748	0	0	0	0	0	0	0	0.00308189	0.00228789	0	0	0	0	0	0	0	0	0.000746772
Unknown 28	mainlib	81+78+331+436+69+50+83+57+77+110+111+112+153+51+52+63+64+79+95+97+71+125+452+299	671.078	1779.4		0.0159645	0.0131988	0.0122908	0	0.0146762	0.0141709	0.021165	0.0205253	0.013428	0.00688159	0.0093035	0	0.0214418	0.0239504	0.0150013	0.157043	0.0109169	0.0125614	0.00728957	0.00614623	0.00646794	0.0116465	0.0051456	0
D-Fructose, 1,3,4,5,6-pentakis-O-(trimethylsilyl)-, O-methyloxime	replib	100+187+228+233+243+244+128+130+132+142+143+144+146+161+200+234+261+154	672.778	1784.3		0.0553721	0.0403342	0.0443098	0.0768423	0.0564932	0.0977573	0.0328806	0.0329802	0.0282196	0.0268515	0.0356681	0.0559361	0.0746154	0.0953342	0.0593705	0.166873	0.034708	0.0375623	0.0196489	0.01788	0.0188156	0.0169577	0.0106396	0.0200341
Fructose_1831_5TMS	University of Manchester Yeast GC-TOF-MS Library	58+61+180+557+570+118+192+288+105+148+201+276+45+84+102+104+131+133+149+163+164+177+178+202+206+208+390+465+524+571+46+59+62+85+103+114+135+150+172+175+191+554+193+256+265+264+419+68+165+280+235+86+72+73+132+134+173+189+190+404+466+553+555+572+47+53+54+55+56+57+60+74+89+90+91+117+222+236+306+352+363+367+480+525+573+88+174+199+248+250+260+262+279+392+467+568+569+87+106+113+119+126+158+187+188+204+…	674.478	1789.1		0	0	1.18786	2.68678	1.85043	3.19208	7.60725	2.71397	5.80301	3.22261	1.68776	7.80862	0	0	0	22.7753	1.28197	1.2453	1.81034	2.22694	0.844508	0	1.5087	0.829971
Unknown 32	mainlib	160+319+63+321+83+320	676.178	1794		0	0	0	0	0	0	0	0	0	0.00298338	0	0	0	0	0	0	0	0	0.0029925	0.00508244	0.00690125	0	0.00337338	0
Sorbose_1849_5TMS	University of Manchester Yeast GC-TOF-MS Library	211+227+299+301+195+285+341+387+225+66+300+303+315+357+370+445+358+181+316+373	677.578	1798.1		0.0125249	0.010829	0.0135216	0.0172326	0.00957483	0.0236567	0.00582971	0	0.00777918	0	0	0.0180737	0.0168379	0.0237517	0.012292	0.0933367	0.00870982	0.0066634	0.00617001	0	0.0107186	0.00790474	0.00577477	0.00569165
Fructose_1831_5TMS:2	University of Manchester Yeast GC-TOF-MS Library	56+84+115+120+168+187+464+553+559+132+164+172+177+184+202+278+365+391+392+403+404+405+416+448+467+522+523+555+53+60+61+82+142+146+526+538+554+47+59+121+203+222+449+468+539+45+54+62+72+88+104+113+114+149+151+280+477+571+452+136+140+282+435+573+148+173+188+190+261+279+284+338+339+353+366+369+376+390+557+569+572+124+126+171+266+368+420+434+451+558+48+57+68+73+74+85+86+89+90+91+103+105+106+107+110+13…	680.328	1806		0	0	0	2.82752	1.3251	0	2.51623	1.75314	6.64148	3.28172	0.126831	8.42713	0	0.00355696	0	23.66	0.049019	0	1.86281	2.34935	3.28736	0.368234	1.45507	1.18296
Unknown 34	mainlib	153+245+227	688.878	1830.6		0	0	0	0	0	0	0.00544482	0	0	0.00392353	0	0.00832914	0	0	0	0	0	0	0.00215646	0.00266161	0.00386777	0	0.00172585	0
1-Propene-1,2,3-tricarboxylic acid, tris(trimethylsilyl) ester, (Z)-	replib	257+259+231+211+212+215+216+228+229+230+256+258+303+377+151+170+183+184+185+213+214+375+376+378+348+79+107+121+122+147+149+150+169+195+272+275+284+285+286+300+304+346+123+125+139+141+148+152+155+156+171+182+199+287+288+301+331+78+80+93+94+95+98+109+110+111+112+124+140+154+200+241+289+297+299+302+333	689.328	1831.9		1.50888	1.092	1.12037	0.891219	0.854949	3.27457	0.85876	0.558551	1.16744	0.41308	0.748335	1.46866	1.81738	1.32748	1.60307	11.7232	0.705363	1.25645	0.320925	0.51602	0.849755	0.274639	0.377552	0.27777
Arabinose_1669_4TMS	University of Manchester Yeast GC-TOF-MS Library	100+101+102+103+105+106+117+118+318+362+450+465+86+88+89+90+91+104+114+145+162+175+338+359+381+402+435+436+449+480+481+128+129+160+161+337+448+191+235+268+278+220+238+266+323+322+328+55+164+361+394+405+406+408+409+437+463+464+466+132+146+340+382+54+59+116+119+206+236+339+393+395+438+479+482	690.828	1836.2		0.0397125	0.0319217	0.0725613	0.505343	0.240152	0.151852	0	0.0270928	0.932676	0.445286	0.218387	0.399938	0.0319608	0	0	2.67546	0	0.131138	0.158768	0.151903	0.39562	0.112107	0.198407	0.106752
1-Propene-1,2,3-tricarboxylic acid, tris(trimethylsilyl) ester, (Z)-:2	replib	172+212+214+215+227+228+229+230+245+256+289+300+302+315+330+94+140+151+156+167+168+184+195+198+199+200+272+282+284+285+286+287+288+298+316+331+344+346+378+181+201+202+216+241+255+299+309+203	691.478	1838.1		0.0745618	0.0405521	0.0487536	0.606037	0.489245	0.200789	0.298137	0.26552	0.300771	0.112648	0.172734	0.418351	0.0722052	0.688338	0	5.95111	0	0.102625	0.000322774	0.170007	0	0	0.0920962	0.12084
Unknown 36	mainlib	128	692.078	1839.8		0	0	0	0	0	0	0	0	0.00121161	0	0	0	0	0.00891628	0	0	0.00423568	0	0.0916348	0	0	0.104722	0	0
Unknown 37	mainlib	159+335+132+334+421	692.478	1840.9		0	0	0	0.284454	0.00665799	0	0	0	0	0	0	0	0	0	0.00519554	0.0714311	0.00135282	0.00510855	0	0.00308027	0	0	0	0
1,2,3-Propanetricarboxylic acid, 2-[(trimethylsilyl)oxy]-, tris(trimethylsilyl) ester	mainlib	99+111+115+143+144+171+183+185+221+273+274+275+276+333+347+348+350+363+365+437+465+466+467+139+163+258+303+366+69+72+131+213+222+223+257+259+301+305+306+349+364+438+464+116+164	692.878	1842.1		0	0	0	0	0.220851	0	0.243101	0.220568	0.143434	0.066604	0.137758	0.041147	0	0.231638	0	3.07566	0.147394	0	0.0408558	0.0567621	0.112815	0	0.0519961	0.0378778
Unknown 38	mainlib	63+152+165+174+180+181+188+195+253+264+294+311+62+77+137+153+167+192+196+204+268+292+295+312+121+151+166+179+193+267+279+293+194+269+278+84+92+65+91+138+162+266+280+281+296+107+114+203	694.528	1846.8		0.0294658	0.0172065	0.0182013	0.0974518	0.041738	0.0937886	0.154306	0.0914553	0.0752359	0.0402311	0.0662244	0.221289	0.0259586	0.0494475	0.0178619	0.654156	0.0377952	0.0236544	0.0446135	0.0283895	0.0798978	0.0293731	0.0243134	0.0158201
Unknown 39	mainlib	86+100+218+219+128+159+57+71+144+58	695.978	1851		0	0	0	0.00888067	0.0113703	0	0.019719	0.0212217	0.009806	0.00492759	0.0441551	0.0213901	0	0.0148373	0	0.116663	0.00871738	0	0.00683769	0.0075347	0.0101454	0.0110293	0.00794441	0.00169144
p-Trimethylsilyloxyphenyl-(trimethylsilyloxy)trimethylsilylacrylate	mainlib	91+95+135+151+179+180+193+209+237+251+265+267+268+269+341+342+369+50+51+270+343+65+79+194+252+92+78	700.028	1862.7		0.00105941	0	0	0.00563941	0.00354414	0.00395791	0.0194951	0	0.0209512	0.0264717	0.0233134	0.0228573	0	0.00395457	0.00173106	0.0702431	0.00268252	0.00210992	0.0276894	0.0149448	0.0261302	0.0681924	0.0209816	0.0165486
Diethyl aminomalonate, trimethylsilyl deriv.	mainlib	46+60+76+87+92+101+106+109+117+118+119+121+131+132+134+144+145+148+153+160+165+172+175+176+178+192+194+216+222+233+234+236+237+243+248+249+260+264+266+274+277+288+305+308+326+396+397+439+440+90+104+138+149+177+198+235+262+278+279+289+322+323+334+335+350+424+425+426+441+58+59+70+72+73+74+86+88+89+97+100+102+115+116+127+143+147+150+169+173+174+185+188+190+191+203+218+219+220+232+244+246+247+256+259…	702.728	1870.4		1.1243	0.888437	0.856066	1.30042	0.958033	0.0902667	1.28707	0.0439822	1.08916	0.682953	0.791505	1.5092	0.060672	1.55118	0.982802	10.4967	0.760066	0.939968	0.388687	0.447883	0.0209027	0.199792	0.013145	0.322901
Unknown 40	replib	158+207+217+304+320+347+96+142+168+201+204+226+239+254+269+271+303+337+349+437+66+129+186+238+240+241+255+286+290+346+365+377+394+422+84+108+124+126+157+182+213+214+223+253+273+287+83+167+181+183+272+436+112+166+229	702.978	1871.2		0.0329852	0.0408843	0.0388428	0.0561409	0.0410477	1.98143	0.0616927	0.819671	0.0515775	0.0351814	0.0348348	0.0702773	1.40892	0.0708671	0.0153427	0.423289	0.0321164	0.0360914	0.0180079	0.021293	0.483165	0.0093092	0.278337	0.0149443
L-Proline, 5-oxo-1-(trimethylsilyl)-, trimethylsilyl ester	mainlib	154+156+211+227+300+317+140+151+155+318+329+356+53+54+55+81+94+95+299+315+47+68+69+77+128+230+330+212+228	703.478	1872.6		0.0482645	0.0230356	0.021573	0.0367977	0.0271764	0.0610284	0.0420881	0.0269944	0.0387926	0.0258879	0.017698	0.0337776	0.0354327	0.0269817	0.0454343	0.265386	0.0214623	0	0.0108333	0.0126425	0	0	0.00639126	0.00971266
Gluconic acid_1942_6TMS	University of Manchester Yeast GC-TOF-MS Library	163+207+277+292+359+205+293+307+221+294+305+333	705.078	1877.2		0.00328509	0.00140515	0.00183317	0.0115411	0.00937383	0.0103156	0.0108262	0.00806801	0.0119708	0.00428697	0.00744062	0.0143234	0.00138652	0.00238504	0.00162625	0.062574	0.00433738	0.00326929	0.00241244	0.00331225	0.00344814	0.00663159	0.00375579	0.00175817
Butanoic acid, 4-[bis(trimethylsilyl)amino]-, trimethylsilyl ester:2	mainlib	60+70+86+91+100+172+174+176+188+202+88+90+175+236+368+76+87+94+98+112+114+146+158+162+261+262+263+77+102+144+159+173+187+203+366+367+171+234+95	709.428	1889.7		0.0543934	0.0546717	0.0569364	0.12659	0.0841157	0.139555	0.0943064	0.0722633	0.101799	0.0439497	0.0595744	0.114935	0.0887305	0.122133	0.0685371	1.25365	0.0802728	0.089929	0.0271995	0.0424872	0.0454192	0.0521912	0.0213895	0.0262888
Glucopyranose, pentakis-O-trimethylsilyl-	mainlib	65+67+74+105+107+118+121+125+135+136+139+141+142+145+152+155+164+167+170+177+198+210+222+251+257+259+269+271+279+290+292+293+301+304+322+331+332+333+359+379+380+381+394+406+407+410+437+439+525+137+165+179+194+197+241+253+254+288+289+307+309+323+336+337+344+363+408+526+45+46+47+53+54+55+56+57+59+61+69+72+73+75+81+83+89+99+101+103+104+106+111+113+115+116+117+119+120+127+129+131+133+134+143+147+148+…	710.528	1892.9		0	0.0985199	0	0.21738	0.15374	0	5.07815	4.06224	4.25878	1.02744	3.03569	5.32413	0	1.02483	0	2.53017	0	0.148994	1.23476	0.925381	2.1965	0.613781	1.09902	0.587495
Unknown 42	mainlib	160+108+172	711.378	1895.3		0	3.50219e-05	0.000393039	0	0	0	0	0	0	0	0	0	0	0	0	0	0	0	0.0017495	0.00132772	0	0	0.00155053	0
Heneicosane	replib	53+54+55+56+57+65+67+68+69+70+71+82+83+84+85+95+97+98+99+111+112+113+125+126+127+128+140+141+154+155+168+183+184+197+212+224+238+268+166+182+186+196+202+295+80+153+156+239+240+333+123+294+433+58+72+81+86+96+100+110+114+124+138+139+142+152+167+169+170+210+211+225+244+269+93+122	712.828	1899.5		0.379145	0.292043	0.305474	0.543576	0.374883	0.680936	0.8843	0.442163	0.665799	0.284002	0.414757	0.816822	0.486064	0.613608	0.408831	5.35303	0.332452	0.410079	0.204394	0.260494	0.315109	0.277156	0.155474	0.150167
Pipecolinic acid_1441_2TMS:2	University of Manchester Yeast GC-TOF-MS Library	73+100+116+133+147+148+149+200+213+214+225+283+288+303+313+405+407+59+75+124+140+141+196+204+304+45+58+66+72+74+206+315+406+98+114+115+131+132+142+188+189+203+231+232+262+287+117+128+130+163+172+190+202+216+218+246+278+290+146+170+215+217+86	719.728	1923.7		0.077653	0.0373288	0.0602258	0.0142718	0.0219932	0.0220823	0.0544346	0.0176812	0.0622726	0.0954487	0.0847673	0.182135	0.226631	0.260046	0.191376	0.391875	0.0234937	0.0366522	0.0586959	0.0361693	0.0381578	0.446368	0.0793436	0.0917812
myo-inositol_2014_5TMS	University of Manchester Yeast GC-TOF-MS Library	46+54+59+73+74+81+147+148+162+178+181+183+187+192+209+218+223+224+243+245+257+265+272+278+279+289+291+292+304+306+312+314+317+319+323+326+336+343+347+353+357+362+368+369+370+381+382+383+393+408+417+419+431+432+433+435+453+507+508+509+510+598+198+222+244+264+269+271+321+365+386+397+235+237+250+253+254+256+297+305+313+315+330+344+372+380+407+411+416+423+437+438+511+53+61+65+164+165+179+180+190+191+…	727.328	1950.6		0.778125	0.840598	0.9062	1.31664	1.13589	2.06712	3.3515	2.6877	2.9251	1.42399	2.35062	3.97885	0.987684	1.92821	1.23044	13.7075	1.17209	0.859959	0.950306	1.04723	1.66611	1.23825	0.844377	0.615331
Fructose_1763_5TMS:2	UoM Yeast Metabolomic Mass Spectral Library v2	86+102+115+128+132+145+204+206+220+233+274+319+72+106+116+172+231+234+270+322+46+54+59+61+88+89+90+92+97+100+101+180+205+259+45+58+60+91+62+75+152+164+159+160+163+196+232+321+98+214	729.128	1956.9		0.0558816	0.0416617	0.0503958	0.127725	0.102307	0.117557	0.737172	0.552955	0.611944	0.300427	0.485606	0.797009	0.0633913	0.11897	0.0866732	1.54614	0.088131	0.0653334	0.19239	0.220781	0.319316	0.144129	0.16559	0.0477383
Isoascorbic acid_2032_4TMS	University of Manchester Yeast GC-TOF-MS Library	45+51+53+58+61+66+68+73+74+75+76+81+87+88+93+117+118+133+135+141+142+147+148+149+151+169+176+199+207+208+215+221+223+227+257+259+260+304+312+332+333+336+345+361+374+376+419+464+47+72+77+90+101+113+114+115+127+130+131+150+155+158+168+173+177+190+194+222+245+258+301+334+359+360+375+46+52+59+89+119+134+170+205+206+209+216+229+231+242+244+303+346+405+449+103+104+105+128+172+230+320+67+99+140+153+178+…	734.678	1976.5		0.0149941	0.0150349	0.012783	0.0279144	0.0279892	0.0404596	0.276303	0.362322	0.109115	0.0468326	0.126046	0.0953943	0.0158127	0.059448	0.0465292	0.307703	0.0176897	0.0191553	0.121099	0.0736378	0.217612	0.0594915	0.0807839	0.035064
Galactose_1872_5TMS	University of Manchester Yeast GC-TOF-MS Library	47+60+73+74+117+119+129+130+132+147+157+174+189+201+204+205+221+230+288+319+320+336+58+61+72+89+104+148+159+190+217+229+242+243+289+334+410+45+54+100+105+116+131+141+149+158+173+207+231+244+321+52+98+101+142+246+307+144+46+118+128+216+388+126+145+218+299+309+323+53+59+75+76+87+88+90+102+103+113+127+133+163+172+177+203+206+219+222+235+260+335+134+135+178+192+236+247+279+302+308+66+193+214+245+278+…	739.428	1993.3		0.124249	0.0758629	0.0690414	0.141899	0.1505	0.200268	0.0789192	0.0792605	0.108035	0.0470522	0.0537851	0.0563117	0.112983	0.200483	0.1365	2.93485	0.130425	0.0968297	0.0146353	0.0423253	0.0556886	0.0189011	0.0125608	0.00420783
Tyrosine_2041_3TMS	University of Manchester Yeast GC-TOF-MS Library	45+60+75+90+91+92+93+100+101+102+107+130+132+146+149+150+163+165+179+180+192+209+218+219+220+221+264+265+280+354+355+356+382+383+76+134+166+234+51+61+118+145+161+164+181+266+281+282+46+47+55+57+63+70+78+85+121+135+160+177+223+159+193+79+144+162+176+178+194+279+174+175	742.878	2005.5		0.0460762	0.0213908	0.0277815	0.0377144	0.0301359	0.0435997	0.149098	0.151041	0.0978125	0.0290075	0.0624755	0.0824021	0.0312386	0.0437135	0.0319112	0.368694	0.0242295	0.017526	0.0724861	0.0527379	0.0778769	0.116901	0.0719679	0.0485042
3-Hydroxymandelic acid, ethyl ester, di-TMS	mainlib	165+178+179+180+193+195+209+237+267+268+45+77+116+95+135+151+161+163+164+269+278+251+63+194+368	745.678	2015.3		0.00234387	0	0.000650598	0.00800023	0.00495205	0.00371164	0.0221146	0.0231798	0.0216555	0.0104678	0.0142994	0.01801	0.000571931	0.00324133	0.00287591	0.0803722	0.00358407	0.000967384	0.0250344	0.0143614	0.0156616	0.0671738	0.0169438	0.0133048
Fructose_1763_5TMS:3	UoM Yeast Metabolomic Mass Spectral Library v2	47+59+73+89+100+101+103+105+111+113+117+133+145+147+149+154+169+203+205+206+207+243+345+53+61+74+84+87+91+97+116+118+129+132+134+150+160+190+191+202+218+221+222+233+318+319+45+46+55+81+90+119+131+148+173+204+217+307+85+128+172+189+220+54+58+66+72+83+102+157+159+161+208+232+244+291+320+321+60+75+88+104+143+230+245+52+201+302+344	747.778	2022.7		0.0208439	0.0189012	0.0253017	0.0404241	0.0381885	0.0349472	0.297032	0.274337	0.171476	0.0682962	0.185597	0.240206	0.0249432	0.071211	0.0401331	0.696872	0.031114	0.0243235	0.0787179	0.0905032	0.142767	0.0857111	0.0717631	0.0342829
Unknown 43	mainlib	47+55+61+71+101+202+58+72+103+116+129+144+181+293+83+86+117+211+45+56+70+102+105+131+133+59+104+121+147+183+212+218+286+73+87+88+149+287+492	756.628	2054		0.022179	0.0199366	0.0230298	0.018334	0.0175576	0.0186591	0.0172502	0.0197459	0.0133325	0.0105358	0.019261	0.0335651	0.0124052	0.0382049	0.0139765	0.184462	0.00983601	0.00955887	0.00452883	0.00600926	0.00768201	0.0295658	0.00664631	0.00421329
Tyramine_2093_2TMS	University of Manchester Yeast GC-TOF-MS Library	45+82+105+135+165+178+181+58+107+146+164+47+55+61+65+73+74+76+89+91+104+118+119+130+163+177+179+234+310+57+75+78+85+87+90+149+180+192+207+208+219+209	760.678	2068.3		0.0119908	0.00910604	0.0103605	0.0206119	0.0146113	0.0194855	0.0393252	0.0434126	0.0597557	0.00765948	0.016553	0.023963	0.0142296	0.0195452	0.0148625	0.143312	0.0118027	0.0120087	0.0327112	0.0345029	0.0449625	0.242187	0.0312216	0.0191855
Hexadecanoic acid_2101_1TMS	University of Manchester Yeast GC-TOF-MS Library	45+56+60+66+68+73+74+76+78+86+88+89+93+94+101+102+106+109+110+113+115+118+119+120+123+126+128+130+134+136+137+139+140+146+151+154+158+167+174+182+183+186+200+216+230+233+242+272+315+316+46+175+198+48+90+142+144+161+170+203+223+237+47+53+54+55+57+58+59+61+62+63+65+67+69+70+71+72+75+77+79+80+81+82+83+84+85+87+91+92+95+96+97+98+99+100+105+107+108+111+112+116+117+121+124+125+127+129+131+132+133+135+1…	767.228	2091.4		1.00524	0.932092	0.855196	1.2207	1.07607	2.05821	1.01953	0.828248	1.03887	0.478788	0.684053	1.56795	0.926976	1.76909	1.09731	11.8102	0.918038	0.931879	0.405163	0.494491	0.622488	0.457482	0.325738	0.322891
à-L-Mannopyranose, 6-deoxy-1,2,3,4-tetrakis-O-(trimethylsilyl)-	mainlib	103+206+361+207+169+204+205+218+147+217+231+113+82+94+152	769.028	2097.7		0.0225127	0.0173043	0.0163052	0.0109461	0.0122015	0.0223396	0.0162272	0.0181342	0.0195488	0.007161	0.0131835	0.0293313	0.00981216	0.0457089	0.0160237	0.175922	0.0069915	0.0067996	0.00491441	0.00487511	0.0101367	0.015198	0.00600266	0.00228284
Cinnamic acid, p-(trimethylsiloxy)-, trimethylsilyl ester	mainlib	45+60+88+89+90+91+102+115+135+179+188+192+203+219+220+221+236+249+251+293+294+295+308+309+310+463+46+47+51+53+59+62+125+159+163+177+190+191+50+63+92+139+146+150+151+160+161+175+180+223+233+234+250+65+121+142+176+235+292+58+73+74+76+77+78+101+119+148+149+182+252+296+162+216+279+224	770.378	2102.5		0.0645271	0.0425716	0.0384584	0.0625225	0.0556281	0.0689794	0.0737248	0.0656974	0.0704135	0.0410791	0.0504866	0.160684	0.0409014	0.0677953	0.0455795	0.609861	0.0364113	0.0371552	0.0272282	0.0229729	0.0422763	0.0655104	0.0263101	0.0138366
Unknown 44	replib	56+197+89+103	774.978	2118.7		0.00263512	0.00215124	0.00178732	0	0.00374624	0.00546563	0	0.011097	0	0.00495228	0.00855003	0	0.001893	0.00707861	0.00400004	0.0646453	0	0.00195629	0	0	0	0.00906358	0	0
Adenine_2148_2TMS	University of Manchester Yeast GC-TOF-MS Library	45+60+85+99+111+112+125+180+192+206+248+259+264+265+279+46+54+58+73+74+101+132+149+155+164+167+193+194+238+266+278+53+70+72+84+88+95+110+141+165+234+237+280+293+57+59+69+71+82+100+102+109+113+176+179	776.328	2123.5		0.046059	0.0266416	0.0320174	0.0416615	0.049814	0.0732683	0.148387	0.13724	0.145976	0.0661603	0.110859	0.171687	0.0167021	0.0719424	0.0387875	0.54459	0.026018	0.0238521	0.0457296	0.0529218	0.0614156	0.0779358	0.0423722	0.0260178
Unknown 45	mainlib	274+275+130+246+131+357	780.328	2137.6		0.0008527	0	0	0.00125977	0	0	0.00537419	0.00456707	0.00416899	0.00116523	0.00220441	0.00548196	0	0.00110798	0.00133184	0.0127516	0	0.000603354	0.00182199	0.00184965	0.00215803	0.00492839	0.00130179	0.000751746
Silane, [(1-methoxy-1,3-propanediyl)bis(oxy)]bis[trimethyl-	mainlib	244+83+58+84+205+215+68+87+112+245+59+61+89+117+126+52+53+66	783.828	2150		0.0111019	0.0115203	0.0102449	0.0326251	0.0232788	0.0291054	0.0269343	0.0253471	0.0202454	0.00826035	0.0195903	0.022764	0.0185734	0.0295313	0.0264098	0	0.02526	0.0200563	0.0117824	0.0176004	0.0228458	0.00611328	0.00765066	0.00566041
Ascorbic acid_2015_4TMS	University of Manchester Yeast GC-TOF-MS Library	45+53+54+55+57+58+59+61+66+70+71+72+73+75+83+87+89+98+99+100+101+102+110+111+113+115+116+117+119+120+126+127+131+133+139+140+141+142+147+154+155+158+163+167+170+171+172+175+176+180+181+193+205+207+215+228+241+243+244+245+361+46+60+62+65+74+77+88+90+92+93+94+103+104+105+109+118+123+129+130+134+135+137+148+149+161+173+185+189+190+200+203+206+208+210+211+212+213+216+227+230+257+285+299+301+312+315+3…	791.328	2176.5		0.19396	0.196909	0.225995	0.485613	0.364776	0.347331	0.420082	0.475873	0.254856	0.130919	0.298962	0.331482	0.235712	0.565422	0.466721	4.73894	0.357598	0.25329	0.186792	0.2081	0.325688	0.34462	0.158115	0.0819434
Ribitol_1662_5TMS	University of Manchester Yeast GC-TOF-MS Library	56+114+269+595+247+383+597+270+596	792.328	2180		0.0113389	0	0.00695915	0.00904872	0.0170282	0	0.024712	0	0	0	0	0	0	0.0340667	0	0.28018	0.0115175	0.00955616	0.00527017	0	0	0.00345682	0.00828436	0
Arabino-Hexos-2-ulose, 3,4,5,6-tetrakis-O-(trimethylsilyl)-, bis(dimethyl acetal)	mainlib	234+236+364+377+566+146+235+237+376+476	792.928	2182.1		0	0	0	0.00326955	0.00379778	0.00219272	0.0437816	0.0423875	0.0403328	0.0119165	0.0267665	0.0445398	0.000675227	0.016012	0.00526301	0.126153	0.00289677	0.00265293	0.00461641	0.0202545	0.0335138	0	0.00468446	0.0129231
Erythritol_1477_4TMS	University of Manchester Yeast GC-TOF-MS Library	232+418+419+264+248+280+48+181+208+233+365+310	793.328	2183.5		0	0	0	0	0.00125663	0	0	0	0	0.00455718	0	0	0	0.00790673	0.00960451	0.0352407	0	0	0.0145979	0	0	0.00170264	0.0135086	0
Fructose_1763_5TMS:4	UoM Yeast Metabolomic Mass Spectral Library v2	45+51+53+59+61+66+69+70+72+73+77+81+87+89+99+100+101+103+104+115+116+120+127+129+130+133+134+143+147+154+157+161+163+170+175+178+193+199+203+204+205+217+219+227+229+243+265+271+273+289+291+292+305+306+317+321+327+337+338+358+361+363+393+46+47+52+55+57+58+60+67+71+74+75+80+83+84+85+88+97+102+105+109+111+113+117+119+125+131+135+145+148+149+150+152+153+155+158+159+164+169+173+176+177+179+183+188+189…	794.378	2187.2		0.135939	0.0957936	0.112887	0.196476	0.213892	0.176542	1.35978	1.39037	1.38064	0.376143	0.624578	0.991314	0.146432	0.324492	0.210783	3.84794	0.159744	0.139097	0.36954	0.427686	0.596922	0.449604	0.275567	0.204195
Octadecane, 2-methyl-	replib	50+51+52+53+54+55+56+57+58+65+67+68+69+70+71+72+79+80+81+82+83+84+85+86+95+97+98+99+100+105+110+111+113+114+123+124+125+127+128+138+139+140+141+142+154+155+168+169+171+183+196+197+210+211+224+225+238+252+311+66+76+157+161+190+436+63+77+87+91+109+115+137+152+153+156+162+166+170+184+200+266+49+93+96+112+126+167+182+226+239+253+267+310+107+121	797.628	2198.7		0.260019	0.205337	0.20947	0.371156	0.248692	0.489633	0.371369	0.32194	0.413176	0.179725	0.272293	0.537859	0.325851	0.42942	0.283605	3.66539	0.234236	0.293269	0.144848	0.197301	0.251663	0.208257	0.110975	0.103162
Trimethylsilyl 3,4-bis(trimethylsiloxy)cinnamate	replib	46+49+86+98+166+178+188+201+216+251+266+269+280+291+398+138+45+47+50+54+57+59+60+61+62+63+64+65+67+71+72+73+74+75+76+77+83+87+88+89+91+102+104+105+106+113+115+117+118+119+127+131+132+133+134+135+136+137+141+143+145+149+151+159+160+161+162+163+164+173+175+176+177+179+187+189+190+191+192+193+194+195+219+220+221+222+223+233+234+247+249+250+263+264+265+267+277+279+281+292+293+294+307+308+309+381+382+…	806.878	2231.3		0.230306	0.205641	0.181832	0.217992	0.315293	0.34125	0.440291	0.450333	0.406543	0.135321	0.277462	0.549731	0.16464	0.378831	0.259133	2.81269	0.174957	0.161236	0.137817	0.161192	0.245242	0.271237	0.122095	0.0818627
Unknown 46	mainlib	89+90+124+137+164+184+194+228+238+250+280+312+371+402+45+46+59+100+151+163+176+177+178+180+197+208+222+235+239+245+249+252+265+270+325+372+403+60+113+138+158+165+169+182+195+224+227+236+254+281+324+74+80+92+102+115+123+128+149+152+167+183+190+196+223+237+327	819.728	2276.7		0.159221	0.12395	0.123702	0	0.0945299	0	0	0	0	0.311526	0	0	0.123808	0.183897	0.136248	7.47862	0.0772601	0	0	0.0327189	0.502857	0.0468614	0.0203986	0
Octadecanoic acid_2292_1TMS	University of Manchester Yeast GC-TOF-MS Library	70+72+85+91+94+99+101+105+119+126+127+133+134+156+157+166+168+172+174+199+209+210+213+229+230+243+255+256+271+284+285+294+313+343+58+73+82+84+86+106+109+110+122+136+139+141+144+153+181+192+220+221+240+266+53+54+56+67+71+75+76+77+78+79+81+83+87+88+93+95+96+97+98+107+108+111+112+116+117+118+120+121+125+129+130+131+132+135+140+143+145+146+154+155+159+171+173+185+186+187+188+201+202+203+215+241+242+2…	819.928	2277.4		0.839269	0.745791	0.713079	0.837	0.730988	1.26496	0.608527	0.504534	0.570481	0	0.451684	1.02504	0.753239	1.25145	0.871794	0.78639	0.640336	0.638784	0.286771	0.380085	0.0468375	0.389828	0.238082	0.235162
1,6-anhydroglucose_1803_3TMS	University of Manchester Yeast GC-TOF-MS Library	45+73+75+101+103+104+105+111+115+129+131+143+145+147+149+169+173+175+189+203+204+205+206+217+218+219+233+292+331+333+363+375+54+67+89+99+132+289+307+347+452+453+59+72+74+116+117+119+130+133+148+191+207+220+221+243+259+291+293+348+349+376+451+47+113+157+171+231+275+305+306+127+245+257+377+337	827.628	2304.6		0.0773952	0.0383212	0.0519026	0.0887815	0.0671391	0.109891	0.0717008	0.0498748	0.0743948	0.0558018	0.0470515	0.153619	0.055509	0.0700723	0.03774	0.931798	0.0405726	0.0369179	0.0303651	0.0357198	0.0403102	0.0642412	0.0190178	0.0149967
D-Galactose, 2,3,4,5,6-pentakis-O-(trimethylsilyl)-	replib	73+117+147+204+205+206+217+45+74+75+101+131+160+233+72+99+103+129+148+189+191+277+116+149+59+161+353+143+159+218+234+133+352	844.778	2365.1		0.0176853	0.0177993	0.018903	0.0278071	0.0359278	0.0383764	0.0290182	0.030897	0.0353382	0.00974516	0.0208498	0.0358126	0.00985519	0.0282634	0.0171098	0.195935	0.0098391	0.00882408	0.00608163	0.00892022	0.0094964	0.0134594	0.00351106	0.00278088
Tryptophan, bis(trimethylsilyl)-	mainlib	74+100+220+45+200+55+73+202+203+205+291+57+204	848.528	2378.3		0	0	0	0	0	0	0.0089021	0.00950803	0.00336735	0	0	0	0	0	0	0	0	0	0.0221782	0.00950157	0.00714979	0.00217686	0.0335913	0.026618
Fructose_1763_5TMS:5	UoM Yeast Metabolomic Mass Spectral Library v2	68+104+115+129+133+157+168+193+204+232+306+362+67+69+81+96+105+111+116+119+132+135+156+203+243+244+273+277+305+307+374+74+75+87+103+113+127+143+148+149+162+169+205+225+233+271+333+343+54+55+58+59+61+73+89+99+102+114+117+118+131+134+141+147+163+189+191+206+217+221+245+272+361+363+109+177+247+331+332+88+153+175+101+151+155+190+199+207+208+215+220+242+309+319+425+66+85+150+229+246+278+279+320+321+15…	855.028	2401.3		0.0948273	0	0.113553	0.120928	0.165696	0	0.120623	0.144394	0.153762	0.0397252	0.0545258	0.107196	0.0710496	0.140379	0.0812809	0	0	0	0.0289524	0.039605	0.0342848	0.0428056	0.00826457	0.0138218
à-D-Glucopyranoside, 1,3,4,6-tetrakis-O-(trimethylsilyl)-á-D-fructofuranosyl 2,3,4,6-tetrakis-O-(trimethylsilyl)-	mainlib	122+123+437+211+225+227+328+224+281+301+362+416+361+153+168+172+182+215+223+228+237+255+269+297+309+310+373+394+411+424+165+169+170+180+195+197+198+199+200+212+226+231+239+241+243+245+253+268+278+279+298+300+308+311+344+359+366+374+378+379+396+400+402+405+419+429+455+466+481+139+154+155+179+181+183+185+186+201+202+221+229+240+252+254+256+282+284+286+296+302+313+363+364+369+380+403+407+458+468	859.528	2417.2		0.407294	0.339492	0.360809	0.715503	0.451692	1.21591	0.818295	0.647244	0.722684	0.398939	0.360974	1.03676	0.607053	0.780005	0.37451	3.97458	0.271418	0.289629	0.153012	0.181736	0.416069	0.257681	0.178222	0.174736
à-D-Glucopyranoside, 1,3,4,6-tetrakis-O-(trimethylsilyl)-á-D-fructofuranosyl 2,3,4,6-tetrakis-O-(trimethylsilyl)-:2	mainlib	181+183+184+185+195+201+213+215+227+231+308+361+437+153+209+221+228+232+239+246+257+259+269+270+288+307+359+363+373+374+263+465+349+335+395+454+216+223+254+336+346+401+402+450+452+481+245+256+332+345+348+451+453+276+303+366+379+279+285+350+377+420+243+247+255+258+260+261+273+274+275+280+281+317+347+362+364+365+367+435	864.728	2435.5		0.13222	0.328043	0.438567	0.639309	0.484652	0.0554249	0.659877	0.537225	0.538153	0.361734	0.100938	1.07243	0.516524	0.816653	0	0	0	0	0.282307	0.31427	0	0.285854	0	0.207774
Xylitol_1663_5TMS	University of Manchester Yeast GC-TOF-MS Library	96+135+140+224+277+343+344+415+416+52+55+61+72+89+97+103+104+116+142+157+167+175+197+205+345+374+411+68+80+94+107+119+126+128+156+173+188+198+225+274+313+446+447+54+84+86+98+123+152+174+180+186+187+214+256+307+316+373+448+449+196+287+346+347+417+443+445+114+144+201	874.278	2469.2		0.0183584	0.00810389	0.00469529	0.0157464	0.00987685	0	0.050132	0.0368595	0.0363454	0.0134446	0.0186122	0.0362663	0.0153087	0.03617	0.0139248	0	0.0113492	0	0.00908931	0.0169932	0.030336	0.0357994	0.0100548	0.00584303
N,N',o-Tris-(trimethylsilyl)tryptophane	mainlib	202	879.378	2487.2		0	0	0	0	0.000373929	0	0.00293398	0.00303182	0.00285293	0.000773959	0	0.00136341	0.000348829	0.000232072	0	0	0	0	0.00368043	0.00340594	0.00319075	0.00986518	0.00678553	0.0031749
Lactose_2567_8TMS	University of Manchester Yeast GC-TOF-MS Library	66+73+87+114+117+129+130+147+148+149+150+160+161+169+177+183+189+192+193+204+205+206+217+220+221+222+229+231+243+244+257+305+320+332+333+360+364+390+437+452+480+47+51+105+109+111+131+145+151+155+162+191+219+227+242+245+271+272+319+331+361+362+363+481+82+101+116+127+133+139+143+207+228+234+115+218+232+258+273+301+146+451+53+81+132	880.178	2490		0.124505	0.0804733	0.0838237	0.167555	0.156743	0.173942	0.580193	0.541413	0.502108	0.195775	0.410053	0.536525	0.112182	0.0816833	0.140222	2.49281	0.115361	0.0884408	0.167587	0.192404	0.275724	0.318657	0.121686	0.0695741
Xylitol_1663_5TMS:2	University of Manchester Yeast GC-TOF-MS Library	46+60+68+71+96+97+98+102+107+108+123+128+137+142+156+168+172+173+186+187+196+200+214+215+225+307+313+314+327+343+346+347+373+374+375+411+415+416+418+445+447+448+449+469+55+56+58+70+72+75+76+80+88+89+99+113+119+124+126+136+141+152+166+174+184+188+197+209+269+277+61+79+94+226+274+288+446+45+54+57+59+67+69+84+86+90+95+103+104+112+135+140+144+154+157+167+170+175+180+181+182+198+213+224+230+237+275+29…	881.378	2494.3		0.0565192	0.0361574	0.0346822	0.059553	0.0712534	0.0795177	0.270533	0.247286	0.224632	0.0781846	0.149174	0.214517	0.0532925	0.126236	0.0657297	1.41461	0.0627986	0.0566606	0.0657386	0.0929507	0.143807	0.130415	0.0494961	0.0300513
Silanamine, 1,1,1-trimethyl-N-(trimethylsilyl)-N-[2-[(trimethylsilyl)oxy]ethyl]-:2	mainlib	46+47+66+82+100+118+152+155+159+176+201+215+229+231+244+274+279+322+391+45+53+59+70+72+81+115+130+135+184+187+193+202+216+219+220+222+260+269+277+305+331+60+86+144+174+175+200+245+290+291+300+302+449+158+287+268	893.378	2536.6		0	0	0	0.010436	0.0106506	0	0.042267	0.0440432	0.0552187	0.0646227	0.129968	0.0918689	0.00695599	0	0.00212912	0	0	0	0	0	0	0	0	0
Palmitin_2606_2TMS	University of Manchester Yeast GC-TOF-MS Library	54+59+61+62+63+65+68+79+81+87+88+89+90+91+93+94+101+103+104+114+117+118+123+124+127+132+136+137+139+140+154+161+163+168+172+179+183+185+189+192+194+201+203+205+209+218+219+220+221+230+237+243+255+258+263+272+276+299+302+312+313+342+371+385+401+53+55+56+57+58+60+66+67+69+70+71+72+73+74+75+76+80+82+83+84+85+86+95+96+97+98+99+102+105+106+107+108+109+110+111+112+113+115+116+119+121+122+125+126+128+12…	896.128	2546.3		0.000303758	0.000190698	0.000299517	1.22229	0.00017462	1.83363	0.000939031	1.00544	1.12827	0.541932	0.000440096	1.67034	1.09016	0.00077359	0.000526678	12.2592	0.896887	0.885609	0.483354	0.520014	0.767084	0.515836	0.446074	0.413289
Unknown 48	mainlib	170	896.478	2547.6		0.980824	0.783329	0.767581	0.000291137	0.947532	0	1.23567	0.000796614	0.000703446	0.000386488	0.759501	0.00122625	0	1.67869	1.06415	0	0	0	0	0	0.000600051	0	0	0
Cellobiose_2579_?TMS	UoM Yeast Metabolomic Mass Spectral Library v2	89+115+117+118+160+163+169+171+174+206+229+231+241+245+260+361+362+363+390+57+90+99+111+332+47+53+69+85+97+100+102+187+189+203+291+45+46+59+60+72+86+116+130+133+145+149+155+161+162+204+205+228+360+364+61+73+74+105+109+129+147+153+157+172+217+218+233+243+246+274+331+480+54+77+81+87+134+170+215+262+271+275+391+58+101+113+143+190+216+234+244+259+272+156+232+276+307+159+247+127+305	904.278	2575.1		0.0564435	0.0122008	0.0347679	0.0569842	0.0793277	0.0740463	0.213748	0.206368	0.223105	0.152524	0.189961	0.25263	0.0177637	0.0501581	0.010796	1.39487	0.0226047	0.0140347	0.128464	0.161537	0.180233	0.473364	0.0543069	0.0675199
Cellobiose_2579_?TMS:2	UoM Yeast Metabolomic Mass Spectral Library v2	267+296+204+295+361+191+205+217+206+362+368	921.678	2636.5		0	0	0.000490743	0	0	0.00163844	0.00594875	0.0060951	0.0061618	0.00300903	0.00607935	0.009343	0.000675672	0.00199309	0.00110934	0	0	0	0.00412799	0.00315191	0.00501051	0.00788325	0.00338022	0.00257878
Inosine_2818_4TMS	University of Manchester Yeast GC-TOF-MS Library	47+54+56+68+72+82+84+85+97+110+111+112+138+140+143+166+170+189+194+208+209+211+215+229+230+245+246+281+282+395+45+53+55+57+61+73+75+96+98+104+114+115+129+132+133+142+145+147+157+168+180+193+207+217+218+232+237+244+259+260+280+283+307+335+348+76+116+127+139+149+171+243+258+308+46+58+59+60+69+70+74+89+101+103+117+130+131+135+141+156+162+165+176+192+231+238+247+257+87+88+99+102+113+126+134+144+148+1…	924.028	2644.8		0.133267	0.136187	0.107437	0.0902425	0.110367	0.165116	0.112113	0.0974155	0.0857596	0.0320222	0.0521067	0.120191	0.12261	0.277002	0.149783	2.06536	0.0876172	0.0850183	0.0279762	0.0489667	0.0746099	0.0556223	0.0143866	0.0143605
Cellobiose_2674_8TMS	University of Manchester Yeast GC-TOF-MS Library	45+131+151+189+195+233+235+269+287+295+331+368+117+133+149+263+268+332+362+74+148+163+178+369+370+135+173+267+271+75+104+297+304+423+296+206+55+169+179+361+161+333	926.078	2652		0.0103452	0.0106818	0.0117182	0.0118114	0.0153183	0.0217675	0.0229768	0.0223681	0.0219848	0.00748169	0.0160567	0.0273098	0.00761575	0.0220798	0.0127034	0.134265	0.00893992	0.00905457	0.00818403	0.00735956	0.014798	0.011031	0.0076619	0.0044952
D-Xylose, tetrakis(trimethylsilyl)-	mainlib	73+133+143+149+191+204+217+221+230+291+306+53+74+102+119+139+155+156+161+169+192+205+243+305+318+320+433+45+52+81+103+104+147+343+345+127+304+272+222+233+241+255+271+307+332+344+362+144+153+170+232+317+331+434+47+66+72+157+183+189+190+193+206+207+244+319+363+46+116+117+134+135+142+171+173+223+229+231+245+265+266+293+361+435+141+148+292	929.178	2663		0.0200802	0.00935728	0.0110489	0.185064	0.0897961	0.121159	0.186557	0.201171	0.220475	0.0869216	0.187556	0.423083	0.0301461	0.0401036	0.021835	1.2234	0.0653376	0.0660765	0.113743	0.111142	0.257964	0.0628935	0.0306342	0.0280745
2-Monopalmitin trimethylsilyl ether	mainlib	54+75+77+83+99+111+113+129+130+145+219+59+58+60+61+70+97+109+131+163+220+177+69+87+105+55+101+175+201+218+56+57+67+71+85+203+341+98	930.128	2666.3		0.00803125	0.00789661	0.00676426	0.040453	0.0207998	0.0383086	0.03841	0.0423757	0.0484965	0.0204257	0	0.101923	0.0147557	0.016176	0.0111127	0.354247	0.0199302	0.0199706	0.0253946	0.010935	0.0554934	0.0175711	0.00835281	0.00829362
Unknown 50	University of Manchester Yeast GC-TOF-MS Library	138+175+378+381+394+200+210+236+237+252+290+305+317+319+366+432+526+174+186+222+250+373+380+405+407+330+335+220+224+280+303+336+379+408+167+184+249+289+296+304+348+349+351+359+365+269+155+212+253+286+320+262+334+377+395+436+437+454+276+292+308+350+360	934.228	2680.8		0.210089	0.0618324	0.164067	0.19529	0.0756964	0.295266	0.118314	0.0946052	0.107262	0.0513909	0.0887546	0.180667	0	0.219502	0.122285	1.17906	0.082972	0.0459845	0.0391293	0.0279596	0.0567954	0.0321543	0.0313233	0.0200706
Cellobiose_2674_8TMS:2	University of Manchester Yeast GC-TOF-MS Library	163+176+141+156+172+406+435+120+132+144+150+464+566+567+122+159+164+453+568+118+130+97+162+188+195+226+352+434+463+98+104+145+462	934.728	2682.6		0.158128	0.121323	0.125234	0.220606	0.161272	0.291365	0.159019	0.123652	0.135455	0.067999	0.105102	0.230744	0.18587	0.220409	0.0630215	1.41584	0.0967168	0.116	0.0309488	0.0379014	0.0740216	0.0112656	0.0418691	0.0268544
1,6-anhydroglucose_1803_3TMS:2	University of Manchester Yeast GC-TOF-MS Library	258+190+179+194+183+181+182	935.828	2686.5		0	0	0.0936136	0.139669	0	0.113597	0	0.0420851	0	0	0	0.117764	0.0679544	0.129462	0.0655084	0	0	0.0606564	0	0	0	0	0.0105129	0
Unknown 51	University of Manchester Yeast GC-TOF-MS Library	165+192+208+245+541+230+236+246+540+322	936.878	2690.2		0	0.0211254	0.024271	0.0392596	0.0339432	0.0477569	0.0145427	0.0125595	0.0135555	0.00590339	0.00906356	0.0151171	0.0277757	0.0379689	0.0225043	0.20872	0.014138	0.0202338	0.0111064	0.00927418	0.0152802	0.0215833	0.0128486	0.00789152
Octadecanoic acid, 2,3-bis[(trimethylsilyl)oxy]propyl ester	replib	54+55+56+57+67+68+69+70+71+79+81+83+85+87+89+95+99+100+101+102+103+109+111+112+116+117+123+129+131+132+133+137+145+146+148+161+163+164+167+175+176+185+187+188+203+218+221+255+269+275+276+341+342+343+369+399+400+402+411+413+430+431+487+488+489+490+58+61+72+80+90+96+124+135+138+220+257+285+286+299+357+401+403+53+59+60+75+76+84+88+97+98+104+106+113+115+118+125+127+136+140+154+159+205+313+314+328+340…	938.878	2697.2		2.18615	1.66277	1.35416	2.21946	1.98623	2.92294	1.43275	1.21049	1.35496	0.581959	0.889965	2.06829	1.62694	2.92696	1.72225	13.454	0.967729	1.26822	0.451689	0.478629	0.729805	0.569972	0.472204	0.343727
Trehalose_2614_8TMS	University of Manchester Yeast GC-TOF-MS Library	223+224+225+271+284+319+361+362+363+169+181+209+273+282+350+364+92+195+196+121+122+155+166+170+178+197+211+227+243+244+272+309+311+349+397+120+171+183+193+245+283+356+360+64	939.278	2698.6		0.104535	0	0.0518235	0.0969339	0.0830154	0.0904295	0.060158	0.0613742	0.0631596	0.0248801	0.040771	0.0877466	0.0537236	0.118577	0.0520931	0.455643	0.0325976	0.0356993	0.0223044	0.0270577	0.0331944	0.0375792	0.0278514	0.0200677
(Methoxymethyl)trimethylsilane	mainlib	45+51+65+53+63+46+47+48+50+52+78+49	940.028	2701.3		0	0.138676	0.134079	0.144487	0.139575	0	0	0	0	0	0	0	0	0.177444	0.0938267	0	0	0	0	0	0.0232356	0.0158462	0.0169896	0
Unknown 53	mainlib	220+249+265+325+381+541+191+221+236+291+219+280+281+292+307+308+309+326+555+324+556+557+310+558+559	942.328	2709.4		0	0.0138497	0.00177825	0	0.00331946	0.00364587	0.00419067	0.0103103	0.00578987	0.000968502	0.00328409	0.00764935	0.00922837	0.0198184	0.0119273	0.153809	0.00814701	0.00650975	0.00426119	0.00513052	0.00846308	0.010442	0.00593801	0.00242075
Tartaric acid_1700_4TMS	University of Manchester Yeast GC-TOF-MS Library	63+91+138+151+152+171+173+184+198+208+276+283+368+393+541+153+328+62+73+74+88+89+105+115+127+128+131+133+135+145+150+160+161+163+164+175+176+177+178+187+192+195+200+205+206+212+216+217+218+219+220+221+222+223+228+229+232+233+235+236+237+239+249+250+260+261+263+265+273+277+278+279+280+281+282+289+293+306+307+308+309+310+325+333+367+382+395+396+406+438+439+542+544+556+557+558+559+72+92+101+102+107+…	946.228	2723.2		0	0	0	0	0	0	0	0	0	0	0	0	0.902038	1.69226	1.06502	10.9468	0.728289	0.513735	0.278462	0.316489	0.52587	0.418475	0.278621	0.117389
1,1,3,3,5,5-Hexamethyl-2-thia-1,3,5-trisilacyclohexane	mainlib	467+220+571	948.278	2730.4		0.000741586	0.000263226	0.000437243	0.00152769	0.000955329	0.00145384	0.000916636	0.000789156	0.00112264	0.000469845	0	0.00322915	0.00113022	0	0	0.01493	0	0.000878013	0	0.000892203	0	0.00128165	0	0
Sucrose_2526_8TMS	University of Manchester Yeast GC-TOF-MS Library	45+53+54+55+58+59+66+67+69+73+74+75+77+79+81+87+89+91+103+104+105+109+113+115+117+121+122+123+129+131+133+134+137+141+142+144+147+148+149+150+151+155+156+157+159+163+165+169+170+171+179+183+189+193+194+195+196+197+199+203+204+205+207+218+221+223+229+231+232+237+243+244+245+246+247+255+257+265+266+267+268+269+271+272+273+295+304+309+310+313+319+331+338+360+361+362+363+450+451+452+201+227+239+294+3…	949.678	2735.3		0.126388	0.066392	0.0705905	0.40202	0.266164	0.28406	0.328081	0.258879	0.393646	0.862992	1.11856	0.848094	0.138009	0.21602	0.136383	3.93066	0.197081	0.185	0.342111	0.272131	0.429732	0.330259	0.650709	0.220454
Sucrose_2526_8TMS:2	University of Manchester Yeast GC-TOF-MS Library	46+61+62+66+68+80+82+85+86+106+113+125+158+173+175+183+203+204+232+259+287+289+296+306+331+411+479+485+45+47+48+50+51+52+53+54+55+56+57+59+60+65+67+69+70+71+72+73+74+75+77+78+81+83+89+90+92+97+98+99+101+102+103+104+108+109+111+116+117+118+119+127+129+130+131+132+133+134+135+136+139+142+145+147+148+149+153+154+155+157+159+161+164+165+169+170+171+177+179+180+184+189+190+191+193+205+206+207+208+209+…	951.428	2741.5		0.358421	0.163943	0.21554	0.503915	0.423132	0.578942	0.472901	0.45766	0.544846	0.264355	0.420677	0.781625	0.30152	0.425938	0.31586	4.31927	0.254601	0.251808	0.273314	0.234181	0.376873	0.496833	0.289563	0.159492
Fructose_1763_5TMS:6	UoM Yeast Metabolomic Mass Spectral Library v2	47+53+55+57+67+69+70+76+88+89+95+100+104+117+139+149+154+161+163+172+175+190+191+193+200+201+207+208+219+220+222+230+244+245+255+272+273+291+318+320+362+452+585+56+77+78+90+153+183+192+199+246+247+263+275+339+599+45+46+51+58+61+66+71+72+73+74+75+79+81+82+86+87+91+98+101+102+103+105+111+113+115+116+118+123+125+129+130+131+132+133+134+143+146+147+148+150+155+157+158+160+162+164+165+167+169+170+171+…	959.928	2771.5		0.0593513	0.0232268	0.0414846	0.153138	0.182256	0.132138	0.85048	0.860694	0.693293	0.245849	0.402726	0.594557	0.0670909	0.188212	0.0889546	2.58132	0.118335	0.108976	0.226978	0.243501	0.310343	0.304986	0.14726	0.0759612
Unknown 55	University of Manchester Yeast GC-TOF-MS Library	203+305+307+396+83+191+219+250+292+293+308+309+163+88+91+173+192+205+220+279+175+221+291+381+233	963.028	2782.5		0.00730879	0.00509047	0.00737692	0.0106071	0.0140551	0.0161658	0.020048	0.0193622	0.0211705	0.00295138	0.0120985	0.0204158	0.00998119	0.0191489	0.0109771	0.147286	0.0115936	0.0140105	0.00798765	0.00899611	0.0121047	0.00993759	0.00560536	0.00274294
threo-2,5-Hexodiulose, 1,3,4,6-tetrakis-O-(trimethylsilyl)-	mainlib	83+116+149+204+206+73+119+147+148+191+205+55+75+103+129+130+155+183	987.028	2867.2		0.0131877	0.0128372	0.0161316	0.0216607	0.0196049	0.0188927	0.0201766	0.0247919	0.0267121	0.00375159	0.0172775	0.0289855	0.0113476	0.0259276	0.0159314	0.0835947	0.00710173	0.00618786	0.00297863	0.00578202	0.0133618	0	0.00522981	0.000782205
Sedoheptulose_2252_6TMS	UoM Yeast Metabolomic Mass Spectral Library v2	47+48+55+58+59+61+63+68+72+73+76+81+85+94+97+101+103+104+109+111+114+115+117+118+129+130+131+134+135+140+141+147+155+156+165+168+169+170+174+175+177+183+185+187+189+191+193+195+200+204+206+207+217+218+219+222+231+232+243+245+259+260+265+271+272+275+317+318+319+320+322+331+361+362+438+440+452+454+53+56+83+96+110+112+119+148+152+184+199+201+203+216+235+241+273+321+348+363+364+437+439+45+52+57+60+66…	1005.58	2932.6		0.198662	0.16078	0.131927	0.503869	0.328108	0.335565	0.792226	0.717975	0.651803	0.12549	0.281247	0.935842	0.167363	0.435638	0.337434	3.07032	0.20244	0.169025	0.367367	0.234931	0.594393	0.302328	0.203645	0.124621
Unknown 56	mainlib	69+73+77+85+89+92+93+99+104+108+112+113+117+119+121+125+131+134+135+139+142+145+147+148+149+163+164+165+175+181+183+185+191+192+193+194+195+203+209+214+219+220+230+235+237+239+240+249+253+255+256+259+263+279+280+283+284+290+291+294+295+300+302+304+307+308+312+313+318+321+323+324+325+332+343+344+345+346+350+355+360+372+373+374+375+381+382+383+389+396+419+448+449+463+580+581+63+70+74+102+106+107+10…	1018.88	2979.6		1.22418	0.897834	0.913304	1.58826	1.27995	1.58441	1.35824	1.42147	0.88309	0.579483	0.724108	1.65773	1.48067	3.25602	1.84686	22.2096	1.39231	1.2009	0.383229	0.406885	1.04167	0.448135	0.312461	0
Propanoic acid, 2-methyl-2,3-bis[(trimethylsilyl)oxy]-, trimethylsilyl ester	mainlib	45+66+73+102+130+143+144+147+175+204+219+221+222+233+245+277+306+308+101+117+148+169+192+220+294+333+334+74+75+88+133+149+161+190+191+309+570+103+131+189+217+218+292+305+467+569+58+135+236+249+335	1034.43	3034.5		0.0659728	0.0305818	0.058589	0.101136	0.0850199	0.0790073	0.0859007	0.0672067	0.0571986	0.0273345	0.0485009	0.109499	0.0278151	0.0555388	0.0382398	0.498179	0.0254729	0.0156026	0.0112647	0.0124357	0.0190797	0.0180298	0.0135474	0.00637936
Unknown 57	mainlib	51+57+68+77+87+88+99+101+104+123+128+153+157+160+161+163+194+215+216+233+237+245+254+258+289+326+345+346+347+357+373+381+488+71+81+83+85+95+113+137+145+165+170+187+189+195+235+243+253+269+270+271+279+280+281+283+284+285+335+343+46+54+56+67+90+93+107+111+117+121+125+132+134+135+142+150+159+171+173+179+181+193+203+205+222+223+224+225+230+232+240+241+249+251+255+256+267+268+273+277+294+307+308+310+3…	1044.13	3068.7		0.0869542	0.0814263	0.0747653	0.159197	0.153026	0.138684	0.124367	0.170605	0.135334	0.0517714	0.0965987	0.202504	0.0773994	0.180435	0.112259	1.74789	0.102036	0.0908195	0.059929	0.0659856	0.107698	0.109773	0.0638816	0.0333289
Propanetriol, 2-methyl-, tris-O-(trimethylsilyl)-	mainlib	58+64+219+221+234+72+118+143+220+261+334+102+236+333	1044.33	3069.4		0.00610163	0.00479675	0.00490733	0.00926989	0.00949907	0.00803213	0.0079871	0.0100276	0.0080164	0.0045538	0.0060605	0.0125421	0.00919352	0.019051	0.0118595	0.196132	0.0116171	0.00889427	0.00617578	0.00631176	0.0111126	0.0104389	0.00621131	0.00359992
Propanedioic acid, bis[(trimethylsilyl)oxy]-, bis(trimethylsilyl) ester	mainlib	73+74+75+89+105+143+147+148+189+291+307+333+334+397+55+133+219+279+294+131+144+145+175+191+217+218+233+245+305+335+398+45+149+192+220+249+306+46+310+115+193+203+309+324+160+59+72+83+103+117+130+135+171+221+277+292+293+308+102+163+190+280+381+396+47+161+129+204	1053.13	3100.5		0.0535499	0.0570086	0.0715162	0.0559756	0.0811006	0.0701835	0.0776521	0.0814596	0.0727483	0.0107267	0.0437052	0.0498268	0.0241829	0.0781513	0.0519545	0.484533	0.0337751	0.0170756	0.0140338	0.0142565	0.0239849	0.0282432	0.0124955	0.00694566
Unknown 58	mainlib	73+45+75+191+307+308+147+169+192+74+219+267+292+324	1076.38	3182.5		0.00406769	0.00263583	0.00409711	0.0117911	0.0093803	0.00668912	0.00983622	0.0117105	0.00754658	0.00354633	0.00874703	0.0267377	0.00789811	0.0231606	0.014017	0.306676	0.0165393	0.0130341	0.0124452	0.0123596	0.0265765	0.0146681	0.0109396	0.00554216
Fructose_1763_5TMS:7	UoM Yeast Metabolomic Mass Spectral Library v2	45+48+66+68+70+73+74+101+102+103+104+112+113+115+116+129+130+133+134+139+145+147+149+152+155+159+169+176+191+204+205+217+218+234+243+247+259+267+271+273+277+291+305+319+361+362+365+55+60+76+83+87+111+118+131+140+141+150+153+154+156+162+163+173+180+203+206+216+219+231+232+244+263+264+272+278+289+293+295+331+360+364+59+69+75+77+89+117+135+143+148+157+161+170+172+174+175+183+185+189+190+192+202+209+…	1139.83	3406.5		1.31165	1.02727	1.0038	0.343905	0.484593	1.61229	0.488249	0.464916	0.437239	0.203261	0.428969	1.64275	0.618565	1.34315	0.568883	6.11174	0.312916	0.287415	0.230174	0.183459	0.399714	0.247296	0.150392	0.164015
Unknown 59	mainlib	47+49+50+57+58+59+62+66+75+77+78+80+81+85+87+91+99+101+111+114+118+128+129+130+132+163+167+171+176+193+216+235+245+257+259+273+287+309+326+427+45+54+55+61+68+69+70+73+74+79+89+92+93+94+97+103+104+106+107+115+116+117+121+131+133+159+175+184+189+194+196+203+205+206+209+214+217+219+247+260+395+51+53+65+86+108+264+265+307+60+63+64+188+275+76+208+218+223+224+231+262+274+289+321+516+56+127+200+207+244+…	1144.98	3424.6		1.19728	0.951659	0.970133	1.22456	0.963967	2.14828	0.851277	0.753063	1.03604	0.460341	0.662374	1.59306	0.928068	1.63454	1.05974	12.3262	0.767885	0.841505	0.415626	0.512814	0.676025	0.533695	0.326978	0.296251
á-l-Galactopyranoside, methyl 6-deoxy-2,3,4-tris-O-(trimethylsilyl)-	mainlib	59+69+103+117+129+131+169+173+204+205+206+219+45+147+189+217+267+271+73+190+363+61+74+157+243+278+362+143+66+75+97+101+104+203+277+361+55+148+46+47+218+72+582+53+192+305	1163.88	3491.3		0.0350692	0.0233663	0.0197446	0.0423588	0.0367306	0.0804728	0.0769825	0.0753721	0.0612481	0.0249211	0.042984	0.0740845	0.0255412	0.0645895	0.03418	0.564648	0.0374538	0.0220994	0.0368486	0.0288881	0.049157	0.0577664	0.0298372	0.0156927

## Sheet: Average
ID	Library	Unique Mass Identifiers	Retention Time	Retention Index		B100	SE	B40	SE	B25	SE	B15	SE		C100	SE	C40	SE	C25	SE	C15	SE
Silane, ethoxytrimethyl-	replib	45+54+76+87+130+146+118+131+148+46+47+49+61+74+100+103+116+48+60+62+73+75+77+144+147+63+79+89+88+117+104+129+161+105+51+58+59+72+128+101	304.728	954.18		0.04749	0.0306551	0.293686	0.170172	0.283357	0.0202426	0.289096	0.158312		0.201855	0.201855	1.83393	1.48306	0.0865302	0.0236037	0.0545957	0.0396159
Asparagine_1807_2TMS	UoM Yeast Metabolomic Mass Spectral Library v2	48+59+61+76+79+116+150+47+62+63+105+149+52+75+89+45+73+117+134+46+74+91+107+119+151+90+58+60+106+108	308.228	961.27		0	0	0.000607618	0.000607618	0.654792	0.0825784	0.472208	0.176014		0.0200491	0.0200491	0.0155586	0.01007	0.176374	0.0882839	0.0469805	0.0271004
6-[3-Dimethylamino-1-hydroxypropyl]-2-phenyl benzothiazol	mainlib	47+48+58+60+61+117+130+59+79+160+175+176+45+50+74+101+46+75+69+86+95+103+116+123+161+52+73+76+102+131+56+57	336.978	1019.5		0.00311887	0.00226197	0.00314426	0.00209501	0.133293	0.0079817	0.238258	0.083447		0.0129087	0.00385187	0.00245589	0.00126962	0.0897525	0.0414393	0.0804025	0.0684331
2-Undecanethiol, 2-methyl-	mainlib	53+67+69+82+84+112+81+125+52+56+65+70+83+97+111+75+54+55+57+68+66	343.028	1031.8		0.0575857	0.01097	0.0897942	0.0198676	0.0752919	0.0073393	0.0758738	0.0209082		0.0854856	0.00341663	0.281166	0.225409	0.0434874	0.00697526	0.0308753	0.0106597
2-Undecanethiol, 2-methyl-:2	mainlib	53+55+56+65+110+112+57+69+70+72+83+95+97+111+52+66+67+68+81+82+125+54	346.478	1038.8		0.0560581	0.0158822	0.104687	0.0118133	0.0872962	0.00846744	0.079571	0.0216432		0.104768	0.0135238	0.400594	0.316788	0.0504425	0.00351366	0.0306389	0.0101574
Undecane, 4,7-dimethyl-	mainlib	57+58+71+72+85+98+99+113+53+56+70+84+170+127+86+114+126	349.128	1044.2		0.0551855	0.00597537	0.072716	0.00919533	0.057226	0.00576038	0.0486589	0.0118506		0.0745744	0.0110126	0.30618	0.248051	0.0328059	0.00180217	0.0188824	0.00329719
Lactic acid_1058_2TMS	UoM Yeast Metabolomic Mass Spectral Library v2	62+66+67+74+75+118+135+147+148+203+53+55+84+87+104+112+60+65+68+83+86+102+105+127+129+131+149+187+45+58+73+150+190+193+117+119+133+191+47+51+61+72+103+132+192+219+70+71+76+134+99+59+88+101+115+52+116+63	353.478	1053		0.647426	0.252146	0.085877	0.066499	0.451215	0.0626244	0.53827	0.273865		0.456582	0.109282	0.0482527	0.0425399	0.296266	0.0411599	0.154246	0.0413808
Unknown 1	replib	58+123+124+95+103+93+125+94+45+47+55+126+96+101	366.328	1079		0.00613434	0.000522806	0.00837188	0.00115495	0.00948091	0.00133244	0.0078707	0.00269023		0.0172617	0.000940008	0.0494385	0.0398003	0.00622394	0.000674961	0.00353332	0.000383399
l-Alanine, N-(trimethylsilyl)-, trimethylsilyl ester	mainlib	59+116+117+135+147+190+218+66+119+128+132+133+134+149+45+72+73+87+100+118+148+150+60+71+74+86+103+174+47+102+144+56+57+62+158+98+129+205+61+70+101+46+131+233+76+75+143+58	374.728	1096.1		0.648267	0.092912	0.4474	0.11911	0.175427	0.0145876	0.200307	0.0228876		0.746112	0.074358	1.07934	0.798079	0.0556166	0.0111873	0.0374946	0.0119293
4-Hydroxy-3,4,6-trimethylhept-5-enoic acid lactone	mainlib	93+113+68+109+112+97+99+130+53+63+95+111+96+67+85	376.728	1100.1		0.00887941	0.00887941	0.0254943	0.00485939	0.0206978	0.00162088	0.0176636	0.00443364		0.0287237	0.00375972	0.0939384	0.0746729	0.0116811	0.00105743	0.0082745	0.00192892
Pyridine, 3-trimethylsiloxy-	replib	45+56+57+67+84+100+106+123+151+153+54+55+97+154+155+168+47+51+53+64+65+71+72+82+86+92+122+136+152+59+75+78+80+83+95+137+167+63+66+70+76+138+166+98+124+108+110+81+85+94+96+73+93+68+69+99+58	386.928	1120.8		0.0461088	0.00301649	0.0839986	0.00709609	0.0894389	0.0087304	0.0676636	0.0133499		0.0904589	0.0141256	0.395055	0.324119	0.0568689	0.00807599	0.0463107	0.0180463
Silane, trimethylphenoxy-	mainlib	95+121+151+135+65+77+123+91+153+51+152+166+167+93	392.728	1132.6		0.0077165	0.00143442	0.0112176	0.00146561	0.0150614	0.00146564	0.0122533	0.00311606		0.0160683	0.00272629	0.0664507	0.0548173	0.00749511	0.000599444	0.00823287	0.00264362
Unknown 2	mainlib	46+82+105+120+134+162+180+208+48+54+76+89+101+104+106+116+149+159+160+179+206+108+150+181+91+92+151+174+90+96+158+207+122+135+136+209+60+66+72+88+107+113+115+133+178+45+53+58+62+63+67+70+73+74+75+114+118+121+131+148+47+61+117+132+146+147+55+59+71+77+119+130+87	401.728	1150.8		0.656838	0.0611458	0.7248	0.132622	0.268738	0.0381382	0.189076	0.102624		0.609327	0.282132	0.362766	0.183022	0.0869878	0.0331432	0.0263289	0.014763
Unknown 3	replib	56+84+85+81+103+205+177	402.278	1151.9		0	0	0.000295845	0.000295845	0.011135	0.00139069	0.0824251	0.0718581		0.423303	0.388576	0.000102275	0.000102275	0.00311835	0.00113909	0.00442434	0.00286424
Propanoic acid, 2-oxo-, methyl ester	replib	102+86+57+176+51+100+204	402.828	1153		0.000112827	0.000112827	0	0	0.0247186	0.00101285	0.0148252	0.00277609		0.0378973	0.0195052	0	0	0.00583168	0.00204816	0.00267907	0.00119665
Valine_1169_1TMS	UoM Yeast Metabolomic Mass Spectral Library v2	102+130+144+87+88+156+157+55+72+128+131+143+146+62+76+77+82+47+49+75+86+48+69+147+51+52	410.978	1169.6		0.121957	0.0403876	0.0729783	0.0729783	0.12274	0.0126511	0.0524695	0.0107585		0.0671148	0.011244	0.522732	0.468223	0.0591133	0.0040436	0.0677347	0.0344695
Pyruvic acid_1175_1TMS	University of Manchester Yeast GC-TOF-MS Library	71+99+58+59+89+114+115+174+159+53+54+57+60+74+90+103+118+176+189+46+56+61+70+91+113+116+45+68+73+79+84+100+101+117+129+158+175+98+85	411.378	1170.4		0.0106897	0.0106897	0.0161708	0.0161708	0.130198	0.0196386	0.0799158	0.0235103		0.236491	0.0311803	0.00581735	0.00581735	0.0318072	0.0164241	0.0530457	0.0230923
Tridecane	replib	54+55+56+57+67+69+70+71+77+82+83+84+85+97+98+99+110+112+113+126+127+140+141+170+171+53+58+65+68+72+81+86+96+111+128+114+63+91+100+142+66	426.428	1200.9		0.313689	0.0228277	0.483886	0.0729862	0.42108	0.0398903	0.3782	0.117336		0.490225	0.0563957	1.97384	1.59301	0.227838	0.020909	0.14826	0.0321802
1-Pentamethyldisilyloxybutane	mainlib	46+60+61+73+74+86+103+105+117+119+131+132+145+146+147+148+150+163+176+191+220+221+235+59+62+87+88+104+149+190+192+45+54+55+66+72+75+83+85+89+101+102+113+115+120+133+206+47+48+53+56+57+58+67+68+70+71+84+91+100+114+118+121+126+130+161+174+237+222+223+164+76+151+65+50+77+106+134+135+158+160+205+236+116+136+162+52+69+99+127+155+165+188+207+79+90+112+144+51+80+175	437.078	1222.5		0.187024	0.02028	0.263089	0.0210591	0.205183	0.0382642	0.163902	0.036185		0.387491	0.0748189	0.371471	0.0624157	0.0905395	0.0444112	0.0237583	0.0174668
Unknown 4	mainlib	45+55+56+57+67+70+71+86+99+101+126+144+146+156+59+72+73+74+84+85+145+147+149+155+218+219+111+112+113+60+75+83+127+46+68+69+114+128+132+47+53+54+100+130+129	441.378	1231.2		0.0471454	0.00587795	0.0441208	0.00868501	0.11512	0.00254959	0.0568145	0.00912795		0.0717615	0.0113143	0.192546	0.157463	0.0768746	0.00316603	0.0705062	0.0252273
Decane, 2,3,5,8-tetramethyl-	mainlib	68+111+155+95+57+67+71+112+70+83+85+55+56+126+99+247+69	444.678	1237.9		0.0112098	0.00132864	0.0170492	0.00188336	0.0149236	0.00125514	0.0121856	0.00256312		0.0162485	0.00245567	0.0654998	0.0543784	0.00829006	0.000757149	0.00309315	0.00156536
Silanamine, 1,1,1-trimethyl-N-(trimethylsilyl)-N-[2-[(trimethylsilyl)oxy]ethyl]-	mainlib	46+74+87+89+114+133+159+173+72+117+178+45+59+73+88+100+101+102+105+115+116+132+147+148+174+176+177+60+86+119+134+158+160+175+58+149+47+75+146+61+66+118+130+135+103+172+188+262+263	445.928	1240.4		0.0450681	0.0106051	0.0424652	0.0038006	0.058662	0.00654126	0.0454532	0.00832621		0.0371119	0.00473063	0.174913	0.152293	0.0341055	0.00210934	0.0444634	0.01046
Trimethylsilyl ether of glycerol	replib	46+59+61+67+73+74+76+103+105+106+114+115+117+119+129+131+132+133+134+144+147+148+159+163+177+178+191+204+205+218+263+48+60+89+102+104+118+121+130+135+137+149+152+161+164+170+182+186+190+192+193+206+207+219+220+293+295+55+66+72+87+90+101+116+162+175+176+179+189+203+210+221+222+45+47+88+99+113+165+217+120+181+86+62+143+150+183+208+209+265+180+194+151+223+294+75+128+56+91+107+171	455.078	1258.9		0.882671	0.0799372	1.20955	0.244976	2.97581	0.161819	1.38794	0.73972		1.13878	0.208756	5.34007	4.60851	1.28337	0.130994	1.05344	0.317909
Trimethylsilyl ether of glycerol:2	replib	142+168+245+174+71+54+85+136+160+173+53+57+58+63+94+157+187+81+146+158+215	455.528	1259.9		0.0295446	0.00381648	0.0479197	0.0111355	0.0536288	0.0207273	0.382903	0.356263		0.0362261	0.0072811	0.0368276	0.015619	0.0118862	0.00635178	0.0113559	0.00493344
Unknown 5	replib	145+200+100+172+169+201+244+246	455.978	1260.8		0.0198152	0.0102347	0.0190478	0.00983545	0.0281293	0.0154062	0.0272691	0.0212295		0.0439239	0.00779122	0.00112818	0.00112818	0.0120047	0.00974673	0.0112042	0.00966001
Eicosane	replib	55+57+83+85+113+71+112+155	458.078	1265		0.0138405	0.00106571	0.0210885	0.0028255	0.0185627	0.00112762	0.0150973	0.00402824		0.0178632	0.00183671	0.0697334	0.0558398	0.00976727	0.00121081	0.00675075	0.00191518
Isoleucine_1285_1TMS	UoM Yeast Metabolomic Mass Spectral Library v2	45+69+70+74+86+87+72+130+46+56+60+61+75+146+53+96+103+170+171+47+73+76	465.328	1279.7		0.00425713	0.00112439	0.00294441	0.00153314	0.0689722	0.00833957	0.0153539	0.00208988		0.00734219	0.0010419	0.0206799	0.0175526	0.0287746	0.0018724	0.0322628	0.0173565
L-Leucine, N-(trimethylsilyl)-, trimethylsilyl ester	mainlib	74+115+116+158+218+59+102+73+100+159+170+232+45+128+130+160	471.278	1291.8		0.00404332	0.0009659	0.00350428	0.000506308	0.0294079	0.00137415	0.00921832	0.00123448		0.00331739	0.00100457	0.0154728	0.0134847	0.017563	0.00106371	0.00704217	0.00115612
Phosphoric acid, bis(trimethylsilyl)monomethyl ester	mainlib	46+52+60+61+73+74+76+78+92+103+105+148+166+167+168+177+179+182+193+196+210+45+47+49+72+77+88+90+98+99+107+109+116+117+118+119+131+134+135+136+137+138+139+149+150+151+163+164+165+169+181+183+195+209+211+214+226+240+241+245+256+257+258+51+106+108+212+213+225+59+62+75+89+91+104+113+115+121+123+133+153+197+242+243+58+120+122+132+147+227	481.578	1312.7		0.0874629	0.0130543	0.0915119	0.00884653	0.10248	0.0126393	0.0814365	0.0355502		0.338581	0.088165	0.712287	0.596503	0.0925801	0.0209606	0.0373497	0.00781619
Unknown 6	replib	219+158	483.678	1316.9		0.000120246	0.000120246	0.000120549	0.000120549	0.00222869	0.00222869	0.000628417	0.000628417		0	0	0.000191798	0.000191798	0	0	0.00058295	0.00058295
1-Butene-1,4-diol, diacetate	mainlib	69+97+111+153+112+81+83+109+82+84+95+110+125+55+56+85+93+57+67	484.078	1317.7		0.0415135	0.00279663	0.0633171	0.0070123	0.0399051	0.0201941	0.030612	0.0154879		0.0600345	0.00785679	0.224074	0.199901	0.0478781	0.000927196	0.0315927	0.00988175
Proline_1327_1TMS	University of Manchester Yeast GC-TOF-MS Library	47+61+68+70+75+76+103+129+144+145+168+173+187+54+96+105+128+143+157+172+58+72+86+99+104+127+141+170+156+71+77+94+98+49+53+63+45+142+171+124+186+140+169	484.728	1319		0	0	0	0	0.227447	0.0764194	0.415113	0.16384		0	0	0	0	0.75678	0.0243392	1.31079	0.480258
Glycine d5_1343_3TMS	UoM Yeast Metabolomic Mass Spectral Library v2	88+89+90+104+107+113+136+163+164+177+178+207+252+265+62+76+151+162+179+182+191+192+254+281+46+48+60+74+91+101+105+106+118+129+134+135+146+148+149+176+180+190+197+203+205+206+220+250+251+278+279+280+282+45+66+102+114+116+119+120+121+128+130+132+137+143+145+147+150+157+161+193+204+208+218+221+222+247+263+264+72+73+115+122+131+159+181+194+266+99+253+58+138+117+124+158+160+189+133+262+246	486.978	1323.6		1	8.38142e-08	1	1.52808e-08	0.99733	0.00267011	1	1.25716e-07		1	5.19796e-08	1	2.30425e-08	1	2.42206e-08	1	6.08577e-08
Unknown 7	UoM Yeast Metabolomic Mass Spectral Library v2	175+59+87+188+100+277+202+249+86+248+276	487.578	1324.8		0.0360134	0.0215268	0.0475701	0.0197548	0.0818533	0.0238551	0.0797981	0.00484177		0.083657	0.00534745	4.76687	4.7278	0.0729911	0.00762987	0.0443732	0.0223931
Unknown 8	replib	174+172	487.878	1325.4		0.0565196	0.0206747	0.0239371	0.0184962	0.0499953	0.0323475	0.019382	0.00214125		0.0172766	0.00208543	0.072898	0.0428248	0.00983897	0.00492816	0.0441315	0.029178
Isotridecanol-	mainlib	50+55+56+57+78+81+84+85+95+110+112+153+54+71+124+126+210+53+65+67+69+79+82+83+99+111+123+154+97+109+125+96+52+63+68+77+86+93+98+51+139	492.078	1333.9		0.0429733	0.00240805	0.0665832	0.00746751	0.055366	0.00355104	0.0524352	0.0143095		0.0869736	0.0173234	0.265422	0.207563	0.0359194	0.00267525	0.0473772	0.0245655
Serine_1361_2TMS	University of Manchester Yeast GC-TOF-MS Library	47+49+53+56+61+62+67+72+75+76+87+88+90+100+101+102+103+116+117+128+130+132+144+145+158+159+160+188+217+218+219+220+234+249+48+55+57+58+118+146+235+59+60+74+81+86+89+91+99+147+148+149+236+45+46+104+143+174+206+216+129	498.328	1346.6		0.230605	0.0328831	0.124358	0.0148154	0.624876	0.0739645	0.376809	0.0639044		0.533985	0.0612628	0.458372	0.370517	0.405884	0.0170668	0.297697	0.157514
Silanol, trimethyl-, phosphate (3:1)	mainlib	66+93+94+133+162+187+257+300+317+330+123+106+107+121+199+230+259+272+105+115+131+135+147+153+314+89+91+92+122+136+137+138+139+145+148+151+152+161+165+169+303+119+134+301+312+58+95+164+168+184+200+202+229+237+266+267+287+304+60+150+175+185+214+222+228+238+277+282+286+293+305+318+373	500.428	1350.9		1.14353	0.29732	1.11458	0.40434	1.01593	0.430257	0.380353	0.0996324		1.14069	0.677249	1.82401	1.47621	0.276596	0.0585108	0.261587	0.0594606
Phosphate_1372_4TMS	University of Manchester Yeast GC-TOF-MS Library	45+46+63+73+140+179+181+182+183+190+194+195+197+201+209+210+212+215+223+224+226+231+239+313+47+61+65+74+176+177+178+186+189+198+203+208+213+252+253+254+255+256+258+261+271+280+284+291+295+296+306+307+310+319+59+167+180+191+192+193+196+206+207+211+221+225+227+240+241+269+270+283+309+55+62+72+77+205+268+288+297+298+109+285+308+56+311+299+85	500.728	1351.5		0.755521	0.447097	0.737452	0.24957	0.540467	0.132606	0.678444	0.329889		1.97168	0.659024	5.2674	4.28187	0.472169	0.20268	0.434691	0.217756
Propanoic acid, 2,3-bis[(trimethylsilyl)oxy]-, trimethylsilyl ester	mainlib	88+104+105+116+120+135+149+150+151+160+161+164+208+219+222+233+323+324+90+132+136+174+192+281+295+46+55+61+74+89+101+102+103+115+117+118+119+129+130+131+133+134+148+163+173+176+178+179+189+190+191+205+206+207+220+221+223+224+265+266+280+291+293+294+307+308+73+75+147+175+177+204+215+232+235+263+279+292+296+305+309+322+57+59+60+76+87+106+157+159+162+217+231+310+311+145+218+237+297+45+47+71+85+152+2…	504.478	1359.1		0.439344	0.429425	0.943417	0.927723	1.01121	0.500526	1.77745	0.614036		1.23553	0.641617	6.07413	5.08122	0.582218	0.0772386	0.255389	0.0797547
Unknown 9	mainlib	122+245+53+48+325+187+242+186+66+95+99+110+113+154+166+168+240+244+246+257+230	505.178	1360.5		0.755029	0.37266	1.3721	0.675163	0.536128	0.521433	0.0201115	0.00356119		0.518819	0.503675	0.0603275	0.0468161	0.0161389	0.00407959	0.133607	0.083538
1-Hexanamine,N-(2,2-dimethylhexyl)-2,2-dimethyl-	mainlib	54+83+84+96+100+139+140+141+142+111+124+128+138+143+158+170+214+216+260+56+67+94+98+144+259+68+81+93+156+82+86+125+127+155+171+258+97+108+112+114+172+261+49+65+70+80+126+51+52+69+50+64+78+79	505.578	1361.3		0	0	0	0	0.0470609	0.00498587	0.070505	0.0370861		0	0	0	0	0.165534	0.0493539	0.288541	0.163719
Threonine_1384_2TMS	University of Manchester Yeast GC-TOF-MS Library	45+47+54+56+57+58+60+61+73+75+78+85+87+89+98+102+103+114+115+117+130+131+132+133+146+147+149+150+157+158+219+220+230+248+46+48+66+77+82+129+140+203+249+53+55+62+71+72+74+81+84+86+99+113+116+118+119+128+148+205+221+250+51+59+67+76+90+156+177+204+70+88+101+202+79	508.728	1367.7		0.183298	0.026418	0.0966054	0.00616676	0.179063	0.0183009	0.174079	0.0490752		0.404098	0.0665984	0.45761	0.364742	0.0973997	0.0120678	0.124055	0.0485337
Serine_1408_3TMS	University of Manchester Yeast GC-TOF-MS Library	47+61+88+131+158+160+163+206+52+56+58+70+87+89+102+117+134+172+221+280+45+57+59+60+66+73+74+79+86+100+115+118+144+147+148+149+159+188+190+204+218+220+306+46+72+75+85+101+103+114+116+132+133+175+189+205+219+278+55+84+119+216+217+104+203	513.728	1377.8		0.0266188	0.00576862	0.00688084	0.000409588	0.112551	0.0124599	0.0928164	0.0152833		0.037132	0.00780754	0.0232401	0.0106417	0.134523	0.0100565	0.330849	0.112488
Threonine_1411_3TMS	University of Manchester Yeast GC-TOF-MS Library	57+73+74+101+114+116+130+220+59+60+75+117+147+174+203+218+219+291+292+293+118+132+160+221+47+84+102+115+131+133+144+148+204+45+46+56+58+72+86+87+100+119+128+129+230+320+61+76+103	519.828	1390.2		0.037167	0.00180833	0.0120435	0.00281377	0.0525131	0.00483029	0.0454601	0.00328415		0.0549124	0.0150245	0.0499004	0.0348063	0.0380689	0.0032587	0.0639815	0.0204654
1-(2-Ethyl-[1,3]dithian-2-yl)-3-methyl-butan-1-ol	mainlib	105+135+171+179+180+108+136+181+189+66+106+137+153+67+107+120+148+149+150+151+152+194	528.578	1407.9		0.188138	0.0134271	1.24258	0.988423	0.251072	0.025672	0.222494	0.067186		0.260082	0.038208	1.05099	0.865767	0.127936	0.0197865	0.0959887	0.0140138
Unknown 10	UoM Yeast Metabolomic Mass Spectral Library v2	45+46+48+49+53+58+59+60+63+64+71+72+74+76+81+84+90+91+92+118+119+121+132+166+168+177+187+191+197+198+207+208+214+224+234+251+252+266+267+268+65+93+122+160+161+209+210+77+78+123+134+138+163+178+188+190+192+193+195+253+254+47+54+55+56+57+61+62+73+88+100+103+116+133+176+200+206+216+222+223+185+235+154+167+226+162+269+70+75+89+104+117+165+175+186+196+199+211+213+215+220+225+86+102+202+212+256+146+164…	529.178	1409.1		1.39257	0.110953	1.37219	0.500137	1.42536	0.397455	1.38292	0.689689		1.97982	0.289778	7.84053	6.44416	0.943906	0.144749	0.713818	0.119285
Benzene, 1,1'-(1,1,10,10-tetramethyl-1,10-decanediyl)bis[3,4-dimethyl-	mainlib	66+87+101+113+114+131+265+115+147+255+270+158+159+174+250	529.628	1410.1		0.47261	0.0358929	0.760457	0.12694	1.17372	0.58872	0.858516	0.31808		0.622247	0.0947509	2.56056	2.11346	0.302889	0.0458832	0.212287	0.032071
Unknown 11	replib	47+52+55+75+79+85+98+99+113+126+129+156+172+173+217+218+247+262+54+56+86+142+145+171+248+68+83+128+155+157+170+203+245+69+80+82+127+143+246+130+50+51+263+97+144	530.528	1411.9		0.168981	0.0188403	0.251763	0.0583288	0.187068	0.0216694	0.158104	0.0520263		0.224844	0.042579	0.901581	0.746901	0.0906067	0.0181708	0.0613097	0.00931767
1-Methyl-2-pyrrolidineethanol	mainlib	46+61+80+82+96+101+124+215+321+55+59+72+74+88+47+56+58+70+75+84+85+86+98+100+200+60+54	539.728	1430.5		0.00969068	0.00200804	0.0220311	0.001915	0.0222581	0.00214488	0.0245432	0.00633783		0.00992209	0.00224701	0.0692276	0.0574742	0.0113906	0.00238447	0.0130676	0.00601674
Itaconic acid_1461_2TMS	University of Manchester Yeast GC-TOF-MS Library	46+53+54+60+63+66+74+79+86+87+93+101+116+117+118+134+141+150+151+171+203+231+260+119+160+173+45+47+48+52+59+61+67+68+72+73+75+81+82+89+97+98+102+105+107+112+132+147+148+149+157+169+184+215+259+261+58+69+77+83+88+92+95+96+115+122+131+133+140+142+143+185+187+201+216+229+230+232+65+76+78+94+123+125+135+144+145+153+156+158+188+202+62+84+90+91+120+170+49+51+64+121+274	548.078	1447.5		0.0453825	0.00663839	0.120816	0.00742637	0.199156	0.0212836	0.198571	0.0665255		0.139837	0.0406358	0.744485	0.62555	0.134426	0.0362064	0.131218	0.0525875
Decane, 2,3,5,8-tetramethyl-:2	mainlib	85+126+71+113+57+70+155+353+55+127+56	549.228	1449.8		0.00906494	0.000609269	0.01415	0.00112545	0.0141584	0.000304685	0.0133047	0.00389946		0.0137076	0.00211424	0.0565121	0.046232	0.00799165	0.00154623	0.00657615	0.00209841
Unknown 12	replib	184+186+261+55+67+70+95+185	556.678	1464.9		0.00434696	0.000199187	0.00885473	0.000834528	0.00966868	0.000831722	0.00905714	0.00291583		0.00894362	0.00169858	0.0371778	0.0302634	0.0066565	0.00143085	0.00612246	0.00228538
Propanedioic acid, bis(trimethylsilyl) ester	replib	66+147+149+47+59+150+148+157+46+240+72+115+82+45+131+133+140+68+73+75+229	557.678	1466.9		0.0146146	0.0016533	0.0303705	0.00433957	0.0498712	0.00426796	0.0478882	0.0153145		0.0320556	0.017781	0.172064	0.139579	0.0364561	0.00884463	0.0356013	0.0161324
2(3H)-Furanone, dihydro-3,4-bis[(trimethylsilyl)oxy]-, trans-	replib	45+46+47+55+58+59+60+61+63+66+72+73+74+83+87+88+94+99+101+102+103+104+114+116+129+130+131+133+134+147+148+149+157+189+205+217+218+220+233+247+262+52+81+97+100+111+117+132+135+191+219+263+56+57+71+75+77+85+115+143+145+175+190+204+248+48+53+62+67+76+86+105+113+119+177+54+80+192+203+234+250+264+106	566.428	1484.7		0.0518975	0.00941531	0.130864	0.00700369	0.10118	0.0250819	0.0761491	0.0232213		0.108766	0.02408	0.937871	0.792934	0.0683506	0.0135985	0.0533441	0.0169719
Heptadecane	replib	54+56+57+58+67+69+72+83+84+85+86+87+95+96+98+110+113+114+115+126+127+184+77+124+143+156+53+55+63+65+68+70+71+81+82+97+99+100+111+112+125+128+139+140+141+142+154+155+168+169+212+66+80+138+170+183+213+93+182+51+107+123+101+64+91	573.628	1499.2		0.266608	0.0224928	0.41249	0.071758	0.378018	0.0366072	0.336476	0.10242		0.408384	0.0444855	1.65325	1.33978	0.210869	0.0257999	0.148039	0.0340013
Isotridecanol-:2	mainlib	83+97+110+111+125+157+116+153+211+81+69+55+67+82+53+54+68+112	577.528	1510.2		0.0160678	0.00105599	0.0225574	0.00438023	0.0152495	0.00153676	0.0146745	0.00483244		0.020609	0.00153247	0.0762253	0.0599056	0.00945418	0.00065812	0.00641635	0.00125654
Butanedioic acid, [(trimethylsilyl)oxy]-, bis(trimethylsilyl) ester	replib	54+129+166+220+225+258+295+352+58+59+61+73+75+76+143+147+171+189+204+207+221+224+229+230+233+244+245+281+293+307+317+319+324+334+335+49+74+101+145+156+159+172+174+176+178+179+183+185+187+192+199+200+201+215+216+218+219+231+235+237+238+249+262+266+283+287+297+309+310+312+313+321+323+326+338+339+349+351+45+46+47+48+53+55+60+72+146+157+161+162+163+173+175+177+186+190+191+195+203+205+206+217+222+223+…	581.828	1522.5		1.46086	0.0985086	2.44823	0.269865	2.2224	0.285712	2.04471	0.633661		2.09464	0.278914	9.69829	8.08739	0.963321	0.241225	0.863487	0.155867
Aspartic acid_1553_2TMS	University of Manchester Yeast GC-TOF-MS Library	47+75+76+100+116+144+160+161+57+71+146+234+61+130+202+262+99+128+113+85+141+155+159+162+235	586.328	1535.5		0.0460822	0.010793	0.0783126	0.00588016	0.0453559	0.00426869	0.0668124	0.0162414		0.055917	0.00939452	0.381868	0.281341	0.0212848	0.00494105	0.0293336	0.0145679
Unknown 13	mainlib	70+69	587.378	1538.5		0.00678086	0.00343175	0.0125385	0.00141061	0.00696839	0.00360925	0.00965895	0.00346964		0.0134924	0.00335066	0.00349763	0.00349763	0.00613822	0.000952318	0.00239415	0.00123205
Butanoic acid, 4-[bis(trimethylsilyl)amino]-, trimethylsilyl ester	mainlib	77+84+98+107+159+167+174+216+304+56+81+86+95+110+112+142+153+156+171+172+232+279+54+57+65+67+96+127+136+176+209+214+308+323+380+68+79+97+111+126+154+215+50+80+82+109+125+139+140+196+60+85+175+306+187+230	587.728	1539.5		0.0283368	0.00279525	0.0552365	0.0113816	0.186373	0.14716	0.0436812	0.0099699		0.0405628	0.00771457	0.220868	0.183337	0.110495	0.087651	0.245346	0.226542
2,3,4-Trihydroxybutyric acid tetrakis(trimethylsilyl) deriv.	replib	89+103+106+129+145+157+178+179+189+192+201+204+217+223+291+292+296+319+321+322+45+46+66+72+73+76+91+99+101+102+104+105+113+115+117+118+119+120+131+133+134+147+148+149+150+163+164+173+190+191+205+206+218+220+221+247+277+278+293+294+307+63+90+151+158+165+169+185+203+208+224+295+320+379+409+410+51+411+58+59+61+74+87+88+130+132+135+143+177+193+207+219+222+231+245+47+53+55+75+83+121+246+305+170+141+52…	588.078	1540.5		0.300036	0.0485359	0.616131	0.0452633	0.399743	0.186713	0.55011	0.177224		0.577669	0.170125	3.71466	3.19264	0.260853	0.132663	0.179644	0.0797944
Unknown 14	replib	100+276+115+191+114+290+172+378+188	590.178	1546.6		0.00450491	0.000572146	0.000661257	0.000661257	0.0111424	0.00157515	0.00716716	0.00118172		0.0121254	0.00102431	0.0165155	0.0135736	0.00768206	0.00167936	0.0120602	0.0055663
L-Aspartic acid, N-(trimethylsilyl)-, bis(trimethylsilyl) ester	replib	51+75+76+100+101+131+144+158+163+171+188+203+216+221+230+232+233+247+46+60+70+87+98+103+105+117+150+164+172+174+176+190+219+235+244+292+45+47+53+59+61+66+72+73+74+115+116+119+128+130+132+133+134+135+142+147+149+151+173+189+202+204+218+234+306+58+143+236+245+307+334+52+335+77+86+88+102+104+114+118+145+148+161+165+175+177+220+349+48+62+146+159+160+162+191+206+231+262	593.428	1555.9		0.233471	0.0341668	0.0777533	0.0277778	0.0715096	0.0109569	0.0854666	0.0154214		0.299019	0.0355969	0.382785	0.277172	0.0261807	0.00485877	0.0403544	0.0219251
Benzaldehyde, 4-[(trimethylsilyl)oxy]-	mainlib	45+47+50+51+61+62+63+64+65+66+72+76+77+81+91+95+103+104+105+106+107+109+111+114+121+123+124+125+131+135+136+149+151+152+161+165+179+187+194+217+218+53+55+60+67+71+73+74+75+78+89+93+96+101+102+115+128+137+147+148+150+162+163+180+195+196+202+307+308+54+84+92+94+108+122+129+133+153+177+319+49+120+188+192+193+219+171+189+205+206+320+113+157+191+306	599.278	1572.7		0	0	0	0	0.278242	0.0272196	0.112614	0.0406861		0.0112213	0.0112213	0	0	0.0907438	0.0244802	0.0349152	0.0100082
Phenol, 4-[(5,6,7,8-tetrahydro-1,3-dioxolo[4,5-g]isoquinolin-5-yl)methyl]-, (R)-	mainlib	191+177+176+160+63	605.728	1591.3		0.00108109	0.000221598	0.00329065	0.000503227	0.00418935	2.84908e-05	0.0028032	0.000799734		0.00205279	0.000642583	0.0161421	0.0144938	0.00209038	0.000319531	0.00181421	0.0005224
Ribitol_1660_5TMS	UoM Yeast Metabolomic Mass Spectral Library v2	47+58+67+70+72+75+134+149+158+173+191+193+205+232+46+55+60+61+71+118+130+143+156+169+186+235+291+330+45+101+111+200+201+68+106+127+131+172+215+218+230+242+257+113+115+129+135+150+192+204+206+94+116+220+349+53+73+74+87+88+102+117+119+132+133+145+147+148+161+168+216+256+52+86+99+100+163+177+189+190+219+233+59+84+90+97+105+160+217+221+234+307	616.878	1623.4		0.0593582	0.00933564	0.0923412	0.0111429	0.194439	0.00837687	0.165597	0.0232738		0.102146	0.0110397	0.294714	0.24843	0.0773984	0.00620392	0.0790214	0.0332102
Butanal, 2,3,4-tris[(trimethylsilyl)oxy]-, O-methyloxime, [R-(R*,R*)]-	mainlib	59+104+114+133+134+135+148+54+84+172+175+202+265+45+73+74+75+82+88+89+90+105+126+163+173+204+205+206+263+264+61+91+103+115+117+118+119+142+143+147+149+174+217+58+101+116+131+189+201+207+129+154+47+87+219+331	625.578	1648.4		0.0265853	0.00338452	0.0571578	0.00221644	0.0482937	0.00168225	0.039565	0.0133716		0.0419703	0.00564154	0.242017	0.205133	0.0179834	0.00434099	0.0114603	0.00521202
Unknown 15	University of Manchester Yeast GC-TOF-MS Library	84+107+250+262+276+111+146+176+179+186+187+261+277+278+47+48+49+76+152+158+159+173+185+347+174+175	630.828	1663.5		0.118921	0.0117442	0.337659	0.17567	0.152238	0.00187886	0.141859	0.0520973		0.14792	0.0470884	0.791411	0.485539	0.0811643	0.0187488	0.048263	0.0124043
Glutamine, tris(trimethylsilyl)-	mainlib	45+46+55+57+60+61+73+74+83+94+95+96+103+104+110+112+113+114+118+119+121+126+129+130+131+132+133+134+136+140+143+144+147+149+150+155+156+157+161+163+164+172+177+182+184+188+198+202+203+204+205+214+216+218+219+221+223+229+230+231+233+246+247+260+272+273+274+320+321+348+349+350+363+364+365+366+54+56+62+66+75+77+85+87+88+90+91+122+135+139+145+148+151+154+160+162+180+194+196+197+220+222+232+248+249+33…	630.978	1664		0.568344	0.282896	0.355061	0.340389	0.491029	0.237466	0.603049	0.150048		0.974897	0.438264	2.45806	2.18658	0.137644	0.129173	0.160606	0.0781579
1,3-Dioxolane	mainlib	53+63+68+71+72+97+101+102+108+178+183+192+200+213+245+127+215+322+330+81+167+169+199+234+142	631.128	1664.4		0.269512	0.233801	0.189079	0.111353	0.227876	0.202866	0.0222975	0.00450888		0.382341	0.297315	0.112466	0.0538794	0.160887	0.0790139	0.051834	0.0362091
Unknown 16	replib	243+244+241+116+153+69+242+70+93+115+201	631.778	1666.3		0.0570162	0.0119046	0.00569424	0.00569424	0.0142711	0.00828458	0.0280846	0.00976878		0.171364	0.0139612	0	0	0.008728	0.00280647	0.0246802	0.0178039
2-Ethyl-acridone	mainlib	71+188+194+201+215+238+239+319+330+410+428+451+500+513+583+179+180+182+193+250+269+272+301+320+348+360+378+417+430+457+477+507+521+574+280+291+347+415+533+543+550+558+169+209+210+224+274+356+393+407+449+482+556+225+226+241+294+303+184+318+349+385+406+439+526+531+582	634.128	1673		0.065709	0.00882725	0.140555	0.0241843	0.136783	0.0116871	0.1123	0.0330212		0.0981518	0.0224425	0.529811	0.449843	0.0587605	0.00676669	0.41741	0.381786
Unknown 17	mainlib	45+48+50+51+52+53+58+59+63+64+65+66+67+72+73+75+76+77+78+79+80+82+83+86+88+89+90+91+92+93+94+95+96+97+102+103+104+105+106+107+108+109+110+116+119+120+121+123+134+135+138+146+148+149+150+151+153+163+165+177+190+214+220+222+264+352+364+510+548+46+47+54+55+60+61+62+68+69+70+74+81+85+99+111+118+122+124+136+137+152+166+168+178+195+402+436+162+164+167+176+183+199+213+314+441+462+506+517+573+576+589+125…	634.428	1673.9		1.09793	0.154825	2.32868	0.427918	2.45809	0.199842	1.90189	0.539136		1.71069	0.329423	8.88149	7.61139	0.981178	0.100149	0.422004	0.18155
Unknown 18	mainlib	215+216+217+218+204+143+191+219+246+248	642.428	1696.9		0.00790289	0.0015628	0.0108318	0.00219287	0.00390404	0.000331207	0.00681672	0.0019469		0.013401	0.000795075	0.018559	0.0118232	0.0040431	0.000973662	0.00300089	0.000439061
Pyroglutamic acid_1731_3TMS	UoM Yeast Metabolomic Mass Spectral Library v2	46+47+56+58+72+101+158+159+172+231+232+233+260+261+307+173+262+45+54+55+57+66+68+70+73+74+84+86+87+98+99+100+110+112+113+114+115+128+131+133+140+141+142+147+155+156+157+168+170+213+214+228+229+230+258+259+273+274+59+61+71+75+82+85+111+117+126+127+132+134+148+154+184+185+186+198+67+97+103+122+130+144+171+175+187+292+293+333+60+124+139+174+183+189+257+294+80+96+118+169+180+188+201+212+244	643.828	1700.9		1.08956	0.119757	0.861864	0.150935	1.01611	0.12991	0.661848	0.169876		1.81155	0.269621	3.73975	3.01706	0.431631	0.0543522	0.421096	0.139992
Unknown 19	mainlib	49+81+95+109+123+136+153+162+163+165+166+176+177+178+179+181+192+195+208+209+222+223+224+105+149+164+167+193+194+196+210+225+227+76+77+89+90+91+92+93+104+107+120+121+135+137+152+160+62+63+64+146+150+151+69+119+221+305+48+83+94+108+145+190+200+207+256+88+102+182+106+161+197+53+116+125+138+211+226+65	644.378	1702.5		0.0911846	0.044135	0.0179295	0.0026902	0.123966	0.0891931	0.148207	0.0825994		0.20079	0.101471	0.133166	0.0732633	0.130447	0.00829118	0.0846886	0.077447
Unknown 20	mainlib	50+51+78+52+79	644.578	1703.1		0.0470526	0.0364489	0.226326	0.0279252	0.229302	0.0996495	0.0709938	0.0488804		0.0728222	0.0525582	1.18396	1.09436	0.0141256	0.00146511	0.0535844	0.0207607
Fructose_1763_5TMS	UoM Yeast Metabolomic Mass Spectral Library v2	204+292+205+206+116+69+71+101+102+112+135+136+150+294+154+177+76+77+94+95+158+174+178+66+106+114+115+118+131+132+146+307	646.778	1709.4		0.00257048	0.00257048	0.0102749	0.00166455	0.269975	0.030193	0.297579	0.100401		0.0410002	0.0169991	0.0455649	0.0455649	0.145156	0.0372115	0.0766787	0.00699827
Fructose_1773_5TMS	UoM Yeast Metabolomic Mass Spectral Library v2	58+73+81+147+161+163+192+219+227+228+234+235+242+255+260+270+271+277+279+302+304+308+317+346+362+363+366+368+391+402+437+45+46+148+159+185+188+199+222+231+233+254+278+289+297+298+305+306+319+320+335+344+350+361+364+381+393+406+436+438+439+440+55+67+83+88+138+182+191+200+202+203+217+218+220+243+245+250+257+258+259+262+264+275+276+281+291+301+303+318+327+331+343+345+347+348+349+351+353+379+390+407+…	647.728	1712.2		0.00444721	0.00444721	0	0	4.05935	0.666291	3.05642	1.04702		0.272049	0.148842	0	0	1.53245	0.290851	0.977902	0.139181
Fructose_1773_5TMS:2	UoM Yeast Metabolomic Mass Spectral Library v2	99+107+113+114+136+152+168+178+181+183+192+206+209+222+232+266+278+307+323+344+351+367+106+124+146+213+225+275+322+360+394+118+127+134+135+141+145+150+161+163+169+171+175+190+191+193+194+205+207+217+219+221+235+239+242+245+247+255+256+263+271+273+293+294+308+315+317+320+334+346+348+362+364+379+405+435+439+440+441+65+144+160+196+227+295+302+363+380+434+67+73+74+81+87+88+94+103+104+105+109+117+119+…	652.078	1724.7		0.106004	0.0113684	0.120805	0.0604305	3.76432	0.50473	2.63102	1.0322		0.0888768	0.0491025	0.584168	0.479792	1.30777	0.330046	0.456914	0.0334939
2-ketoglutaric acid_1739_2TMS	University of Manchester Yeast GC-TOF-MS Library	46+60+61+82+89+112+126+154+170+172+182+184+289+75+76+90+91+174+244+54+55+80+138+156+186+198+199+200+202+288+84+100+45+58+62+188+274+290+70+77+201+214+56+86+128+246+304	653.128	1727.7		0.0360315	0.0331857	0.0971824	0.0464477	0.127383	0.125931	0.292485	0.158275		0.101568	0.0518935	0.430828	0.427081	0.0753496	0.035437	0.0730534	0.012019
Pipecolinic acid_1441_2TMS	University of Manchester Yeast GC-TOF-MS Library	63+47+48	653.278	1728.1		0.0441168	0.0199211	0.0488142	0.0422007	0.0651029	0.0594438	0.0445648	0.0357909		0.0402275	0.0331812	0.0736723	0.00937369	0.0683167	0.0655801	0.00136822	0.000696549
Eicosanoic acid, 2-ethyl-2-methyl-, methyl ester	mainlib	116	655.128	1733.5		0.00328103	8.83021e-05	0.000813368	0.000813368	0.00365096	0.00234602	0.000488769	0.000488769		0.0037513	0.00190648	0.00385601	0.00385601	0.000556312	0.000314094	0.000767705	0.000193098
Phenylalanine_1768_2TMS	UoM Yeast Metabolomic Mass Spectral Library v2	45+47+51+65+66+78+90+100+101+103+130+163+192+193+194+218+219+220+266+46+50+59+61+104+115+119+131+145+146+148+174+176+177+203+267+268+295+58+60+63+77+86+91+92+102+120+132+134+160+162+294+49+121+164+246+170+221+245+360+118+190+202+361+161+178	656.728	1738.1		0.0097927	0.00230377	0.0129915	0.00237096	0.0782833	0.0263952	0.0131036	0.0028869		0.0187659	0.00426736	0.037909	0.0313323	0.0287146	0.0102266	0.0626728	0.00536521
Unknown 22	mainlib	56+70+99+116+155+172+173+184+186+229+256+346+347+374+375+376+113+174+189+273+55+85+157+158+159+185+187+212+214+215+228+247+259+345+348+88+143+154+162+182+197+276+114+231+232+57+71+220+72+84+142+146+171+248+275+295+58+102	658.928	1744.4		0.0373362	0.00131187	0.0835204	0.0129808	0.0241528	0.00606917	0.0233736	0.0105447		0.0602217	0.0165275	0.314317	0.263973	0.0144573	0.00484342	0.00452094	0.00124806
Benzoic acid, 4-[(trimethylsilyl)oxy]-, trimethylsilyl ester	replib	50+53+64+79+81+82+89+91+92+93+94+95+96+104+106+107+109+123+126+135+137+166+177+179+193+207+210+223+251+267+281+282+51+52+60+63+65+66+67+68+76+77+78+90+97+105+108+111+112+118+119+120+121+122+134+150+151+152+156+163+164+165+167+178+180+181+183+194+209+224+225+226+230+237+240+266+268+269+283+284+153+191+271+45+46+54+59+61+62+73+74+87+98+127+133+136+138+145+149+195+208+238+239+80+115+124+131+132+148+…	659.328	1745.5		0.164246	0.00961902	0.194301	0.0737733	0.165994	0.00972407	0.177335	0.101891		0.16781	0.0364817	0.892496	0.781804	0.1776	0.0303273	0.134446	0.0695718
Unknown 23	mainlib	213+229+231+230+303+215+287+258+201+243+257+289+290+217+331+103+199+379+380+159	662.028	1753.3		0.00753611	0.00092929	0.00321218	0.000895197	0.00169699	0.00169699	0.00267168	0.00108446		0.0226294	0.00308604	0.00176639	0.000890414	0.00309981	0.00137103	0.00319137	0.00110599
L-Proline, 1-(trimethylsilyl)-, trimethylsilyl ester	replib	52+56+68+83+96+98+142+143+170+186+187+216+289+80+97+112+154+290+377+57+71+72+85+99+111+171+288+303+55+128+129+246+260+261+362+262+108+244+53+66+67+69+124+272	663.728	1758.2		0	0	0	0	0.119322	0.068311	0.121495	0.0229709		0	0	0.1196	0.103228	0.149867	0.027744	0.218183	0.0373674
Unknown 25	replib	121+151+180+181+195+236+267+268+269+270+302+391+395+77+91+106+123+136+179+184+193+194+237+251+252+265+266+394+165+192+209+238+239+378+392+393+92+177+178+185+110+152+224+64+155+63+93+95+223	664.828	1761.4		0	0	0	0	0.233259	0.0266252	0.0945619	0.0389642		0	0	0	0	0.0765317	0.0173702	0.0308106	0.0154894
Asparagine_1784_3TMS	University of Manchester Yeast GC-TOF-MS Library	45+46+59+61+70+72+73+74+75+76+86+90+99+100+114+115+116+118+119+128+131+132+141+149+153+159+160+174+188+189+190+202+203+204+214+229+232+234+244+245+258+262+292+316+333+47+60+80+88+143+161+163+176+48+66+87+102+117+125+130+133+144+146+147+148+156+158+164+169+170+172+173+175+198+215+218+220+231+233+242+259+317+334+335+348+349+350+58+84+98+101+113+140+145+171+197+200+213+227+241+243+54+127+139+199+228…	665.328	1762.8		0.867502	0.218659	0.216298	0.038827	0.778696	0.23574	1.5257	0.342145		1.54358	0.122843	0.776484	0.604365	0.424355	0.261004	0.609346	0.194774
O,O,O'-Tris-trimethylsilylmalonate	mainlib	83+104+121+176+194+222+223+305+306+307+418+419+64+69+130+147+266+291+57+63+71+93+111+148+204+65+81+91+97+120+146+208+221+239+304+417+421+103+113+205+309+320+504+597+92+177+191+206+278+303+308+310+364+365+379+382+407+433+507+544+293+381+122+175+109+51+67+85+119+189+53+55+220+318+436	667.628	1769.4		0	0	0	0	0.136901	0.0996064	0.179048	0.154423		0	0	0	0	0.146632	0.0322869	0.037134	0.0288084
Galactofuranoside, methyl 2,3,5,6-tetrakis-O-(trimethylsilyl)-, à-D-	replib	571	668.378	1771.6		0	0	0	0	0	0	0	0		0	0	0	0	0	0	0	0
Unknown 27	mainlib	142	670.528	1777.8		0.00282034	0.0004386	0.00041916	0.00041916	0	0	0	0		0.00178993	0.000923847	0	0	0	0	0.000248924	0.000248924
Unknown 28	mainlib	81+78+331+436+69+50+83+57+77+110+111+112+153+51+52+63+64+79+95+97+71+125+452+299	671.078	1779.4		0.013818	0.00110478	0.0096157	0.00481006	0.0183728	0.00247925	0.00539503	0.00278664		0.0201312	0.00266519	0.0601737	0.048437	0.00663458	0.000340408	0.00559738	0.00336964
D-Fructose, 1,3,4,5,6-pentakis-O-(trimethylsilyl)-, O-methyloxime	replib	100+187+228+233+243+244+128+130+132+142+143+144+146+161+200+234+261+154	672.778	1784.3		0.046672	0.00449889	0.0770309	0.0119123	0.0313601	0.00157055	0.0394852	0.00861018		0.07644	0.0104218	0.0797144	0.043587	0.0187815	0.000510908	0.0158771	0.00276526
Fructose_1831_5TMS	University of Manchester Yeast GC-TOF-MS Library	58+61+180+557+570+118+192+288+105+148+201+276+45+84+102+104+131+133+149+163+164+177+178+202+206+208+390+465+524+571+46+59+62+85+103+114+135+150+172+175+191+554+193+256+265+264+419+68+165+280+235+86+72+73+132+134+173+189+190+404+466+553+555+572+47+53+54+55+56+57+60+74+89+90+91+117+222+236+306+352+363+367+480+525+573+88+174+199+248+250+260+262+279+392+467+568+569+87+106+113+119+126+158+187+188+204+…	674.478	1789.1		0.395953	0.395953	2.57643	0.391209	5.37474	1.42871	4.23966	1.83866		0	0	8.43419	7.17056	1.62726	0.409437	0.779558	0.436254
Unknown 32	mainlib	160+319+63+321+83+320	676.178	1794		0	0	0	0	0	0	0.00099446	0.00099446		0	0	0	0	0.00499206	0.00112926	0.00112446	0.00112446
Sorbose_1849_5TMS	University of Manchester Yeast GC-TOF-MS Library	211+227+299+301+195+285+341+387+225+66+300+303+315+357+370+445+358+181+316+373	677.578	1798.1		0.0122918	0.000785962	0.0168214	0.00407029	0.0045363	0.00233692	0.00602458	0.00602458		0.0176272	0.00333158	0.0362367	0.0285562	0.00562953	0.00310597	0.00645705	0.00072424
Fructose_1831_5TMS:2	University of Manchester Yeast GC-TOF-MS Library	56+84+115+120+168+187+464+553+559+132+164+172+177+184+202+278+365+391+392+403+404+405+416+448+467+522+523+555+53+60+61+82+142+146+526+538+554+47+59+121+203+222+449+468+539+45+54+62+72+88+104+113+114+149+151+280+477+571+452+136+140+282+435+573+148+173+188+190+261+279+284+338+339+353+366+369+376+390+557+569+572+124+126+171+266+368+420+434+451+558+48+57+68+73+74+85+86+89+90+91+103+105+106+107+110+13…	680.328	1806		0	0	1.38421	0.81677	3.63695	1.51833	3.94523	2.41895		0.00118565	0.00118565	7.90302	7.87852	2.49984	0.41806	1.00209	0.326517
Unknown 34	mainlib	153+245+227	688.878	1830.6		0	0	0	0	0.00181494	0.00181494	0.00408422	0.00240576		0	0	0	0	0.00289528	0.000507642	0.000575284	0.000575284
1-Propene-1,2,3-tricarboxylic acid, tris(trimethylsilyl) ester, (Z)-	replib	257+259+231+211+212+215+216+228+229+230+256+258+303+377+151+170+183+184+185+213+214+375+376+378+348+79+107+121+122+147+149+150+169+195+272+275+284+285+286+300+304+346+123+125+139+141+148+152+155+156+171+182+199+287+288+301+331+78+80+93+94+95+98+109+110+111+112+124+140+154+200+241+289+297+299+302+333	689.328	1831.9		1.24041	0.134481	1.67358	0.800564	0.861585	0.175778	0.876691	0.311404		1.58264	0.141791	4.56166	3.58428	0.562233	0.154399	0.309987	0.0337945
Arabinose_1669_4TMS	University of Manchester Yeast GC-TOF-MS Library	100+101+102+103+105+106+117+118+318+362+450+465+86+88+89+90+91+104+114+145+162+175+338+359+381+402+435+436+449+480+481+128+129+160+161+337+448+191+235+268+278+220+238+266+323+322+328+55+164+361+394+405+406+408+409+437+463+464+466+132+146+340+382+54+59+116+119+206+236+339+393+395+438+479+482	690.828	1836.2		0.0480652	0.0124528	0.299116	0.106218	0.319923	0.306476	0.354537	0.0693223		0.0106536	0.0106536	0.935532	0.870786	0.23543	0.0801196	0.139089	0.0296994
1-Propene-1,2,3-tricarboxylic acid, tris(trimethylsilyl) ester, (Z)-:2	replib	172+212+214+215+227+228+229+230+245+256+289+300+302+315+330+94+140+151+156+167+168+184+195+198+199+200+272+282+284+285+286+287+288+298+316+331+344+346+378+181+201+202+216+241+255+299+309+203	691.478	1838.1		0.0546225	0.0102469	0.432024	0.120433	0.288143	0.0113367	0.234578	0.0935094		0.253515	0.218409	2.01791	1.96682	0.0567767	0.0566154	0.0709786	0.0364464
Unknown 36	mainlib	128	692.078	1839.8		0	0	0	0	0.000403871	0.000403871	0	0		0.00297209	0.00297209	0.00141189	0.00141189	0.0305449	0.0305449	0.0349072	0.0349072
Unknown 37	mainlib	159+335+132+334+421	692.478	1840.9		0	0	0.0970374	0.0937281	0	0	0	0		0.00173185	0.00173185	0.0259641	0.0227593	0.00102676	0.00102676	0	0
1,2,3-Propanetricarboxylic acid, 2-[(trimethylsilyl)oxy]-, tris(trimethylsilyl) ester	mainlib	99+111+115+143+144+171+183+185+221+273+274+275+276+333+347+348+350+363+365+437+465+466+467+139+163+258+303+366+69+72+131+213+222+223+257+259+301+305+306+349+364+438+464+116+164	692.878	1842.1		0	0	0.0736171	0.0736171	0.202368	0.030176	0.0818362	0.0289103		0.0772128	0.0772128	1.07435	1.00156	0.0701442	0.0218238	0.029958	0.0155235
Unknown 38	mainlib	63+152+165+174+180+181+188+195+253+264+294+311+62+77+137+153+167+192+196+204+268+292+295+312+121+151+166+179+193+267+279+293+194+269+278+84+92+65+91+138+162+266+280+281+296+107+114+203	694.528	1846.8		0.0216245	0.00393114	0.0776595	0.0179918	0.106999	0.0241124	0.109248	0.0565206		0.0310894	0.009472	0.238535	0.20785	0.0509669	0.0152047	0.0231689	0.00395405
Unknown 39	mainlib	86+100+218+219+128+159+57+71+144+58	695.978	1851		0	0	0.00675033	0.00345084	0.0169156	0.00358115	0.0234909	0.0113726		0.00494578	0.00494578	0.0417935	0.0375193	0.00817261	0.00100673	0.00688838	0.00274683
p-Trimethylsilyloxyphenyl-(trimethylsilyloxy)trimethylsilylacrylate	mainlib	91+95+135+151+179+180+193+209+237+251+265+267+268+269+341+342+369+50+51+270+343+65+79+194+252+92+78	700.028	1862.7		0.000353138	0.000353138	0.00438049	0.000640694	0.0134821	0.00675415	0.0242142	0.00113641		0.00189521	0.00114453	0.0250118	0.0226162	0.0229215	0.00401367	0.0352409	0.0165254
Diethyl aminomalonate, trimethylsilyl deriv.	mainlib	46+60+76+87+92+101+106+109+117+118+119+121+131+132+134+144+145+148+153+160+165+172+175+176+178+192+194+216+222+233+234+236+237+243+248+249+260+264+266+274+277+288+305+308+326+396+397+439+440+90+104+138+149+177+198+235+262+278+279+289+322+323+334+335+350+424+425+426+441+58+59+70+72+73+74+86+88+89+97+100+102+115+116+127+143+147+150+169+173+174+185+188+190+191+203+218+219+220+232+244+246+247+256+259…	702.728	1870.4		0.956269	0.0845355	0.782907	0.360148	0.806739	0.385634	0.994554	0.259226		0.864884	0.434292	4.06559	3.21599	0.285824	0.133558	0.178613	0.0900438
Unknown 40	replib	158+207+217+304+320+347+96+142+168+201+204+226+239+254+269+271+303+337+349+437+66+129+186+238+240+241+255+286+290+346+365+377+394+422+84+108+124+126+157+182+213+214+223+253+273+287+83+167+181+183+272+436+112+166+229	702.978	1871.2		0.0375707	0.00236731	0.692873	0.644293	0.31098	0.254362	0.0467645	0.0117568		0.498376	0.455553	0.163832	0.129734	0.174155	0.154508	0.100863	0.0887515
L-Proline, 5-oxo-1-(trimethylsilyl)-, trimethylsilyl ester	mainlib	154+156+211+227+300+317+140+151+155+318+329+356+53+54+55+81+94+95+299+315+47+68+69+77+128+230+330+212+228	703.478	1872.6		0.0309577	0.0086637	0.0416675	0.010071	0.0359584	0.00458183	0.0257878	0.00464204		0.0359496	0.00533307	0.0956161	0.0851108	0.00782525	0.00394733	0.00536797	0.00285011
Gluconic acid_1942_6TMS	University of Manchester Yeast GC-TOF-MS Library	163+207+277+292+359+205+293+307+221+294+305+333	705.078	1877.2		0.00217447	0.000568889	0.0104102	0.00062741	0.0102883	0.00115829	0.00868366	0.00296317		0.00179927	0.00030095	0.0233936	0.0195927	0.00305761	0.00032496	0.00404852	0.00141443
Butanoic acid, 4-[bis(trimethylsilyl)amino]-, trimethylsilyl ester:2	mainlib	60+70+86+91+100+172+174+176+188+202+88+90+175+236+368+76+87+94+98+112+114+146+158+162+261+262+263+77+102+144+159+173+187+203+366+367+171+234+95	709.428	1889.7		0.0553338	0.000805318	0.116753	0.0167425	0.0894563	0.00886446	0.0728198	0.0215354		0.0931337	0.0156278	0.474618	0.389527	0.0383686	0.00564832	0.0332899	0.00955593
Glucopyranose, pentakis-O-trimethylsilyl-	mainlib	65+67+74+105+107+118+121+125+135+136+139+141+142+145+152+155+164+167+170+177+198+210+222+251+257+259+269+271+279+290+292+293+301+304+322+331+332+333+359+379+380+381+394+406+407+410+437+439+525+137+165+179+194+197+241+253+254+288+289+307+309+323+336+337+344+363+408+526+45+46+47+53+54+55+56+57+59+61+69+72+73+75+81+83+89+99+101+103+104+106+111+113+115+116+117+119+120+127+129+131+133+134+143+147+148+…	710.528	1892.9		0.03284	0.03284	0.123707	0.0645241	4.46639	0.311096	3.12909	1.24123		0.34161	0.34161	0.893054	0.819686	1.45222	0.382711	0.766766	0.166301
Unknown 42	mainlib	160+108+172	711.378	1895.3		0.000142687	0.000125584	0	0	0	0	0	0		0	0	0	0	0.00102574	0.000527126	0.000516842	0.000516842
Heneicosane	replib	53+54+55+56+57+65+67+68+69+70+71+82+83+84+85+95+97+98+99+111+112+113+125+126+127+128+140+141+154+155+168+183+184+197+212+224+238+268+166+182+186+196+202+295+80+153+156+239+240+333+123+294+433+58+72+81+86+96+100+110+114+124+138+139+142+152+167+169+170+210+211+225+244+269+93+122	712.828	1899.5		0.325554	0.0270746	0.533131	0.0885042	0.664087	0.127637	0.505193	0.160321		0.502834	0.0597058	2.03185	1.66074	0.259999	0.0319616	0.194265	0.0414735
Pipecolinic acid_1441_2TMS:2	University of Manchester Yeast GC-TOF-MS Library	73+100+116+133+147+148+149+200+213+214+225+283+288+303+313+405+407+59+75+124+140+141+196+204+304+45+58+66+72+74+206+315+406+98+114+115+131+132+142+188+189+203+231+232+262+287+117+128+130+163+172+190+202+216+218+246+278+290+146+170+215+217+86	719.728	1923.7		0.0584025	0.0116762	0.0194491	0.00258876	0.0447961	0.013745	0.120784	0.0308302		0.226017	0.0198257	0.150674	0.12066	0.044341	0.00720038	0.205831	0.120322
myo-inositol_2014_5TMS	University of Manchester Yeast GC-TOF-MS Library	46+54+59+73+74+81+147+148+162+178+181+183+187+192+209+218+223+224+243+245+257+265+272+278+279+289+291+292+304+306+312+314+317+319+323+326+336+343+347+353+357+362+368+369+370+381+382+383+393+408+417+419+431+432+433+435+453+507+508+509+510+598+198+222+244+264+269+271+321+365+386+397+235+237+250+253+254+256+297+305+313+315+330+344+372+380+407+411+416+423+437+438+511+53+61+65+164+165+179+180+190+191+…	727.328	1950.6		0.841641	0.0369756	1.50655	0.285101	2.9881	0.194195	2.58449	0.746739		1.38211	0.281898	5.24651	4.23145	1.22121	0.2242	0.899319	0.181907
Fructose_1763_5TMS:2	UoM Yeast Metabolomic Mass Spectral Library v2	86+102+115+128+132+145+204+206+220+233+274+319+72+106+116+172+231+234+270+322+46+54+59+61+88+89+90+92+97+100+101+180+205+259+45+58+60+91+62+75+152+164+159+160+163+196+232+321+98+214	729.128	1956.9		0.049313	0.00414047	0.115863	0.00738636	0.634024	0.0543127	0.52768	0.144886		0.0896783	0.0161145	0.566533	0.489845	0.244163	0.0384602	0.119152	0.0362405
Isoascorbic acid_2032_4TMS	University of Manchester Yeast GC-TOF-MS Library	45+51+53+58+61+66+68+73+74+75+76+81+87+88+93+117+118+133+135+141+142+147+148+149+151+169+176+199+207+208+215+221+223+227+257+259+260+304+312+332+333+336+345+361+374+376+419+464+47+72+77+90+101+113+114+115+127+130+131+150+155+158+168+173+177+190+194+222+245+258+301+334+359+360+375+46+52+59+89+119+134+170+205+206+209+216+229+231+242+244+303+346+405+449+103+104+105+128+172+230+320+67+99+140+153+178+…	734.678	1976.5		0.0142707	0.000743923	0.0321211	0.00416932	0.249247	0.0743361	0.0894242	0.0230609		0.0405967	0.012941	0.114849	0.0964278	0.13745	0.0423582	0.0584465	0.0132085
Galactose_1872_5TMS	University of Manchester Yeast GC-TOF-MS Library	47+60+73+74+117+119+129+130+132+147+157+174+189+201+204+205+221+230+288+319+320+336+58+61+72+89+104+148+159+190+217+229+242+243+289+334+410+45+54+100+105+116+131+141+149+158+173+207+231+244+321+52+98+101+142+246+307+144+46+118+128+216+388+126+145+218+299+309+323+53+59+75+76+87+88+90+102+103+113+127+133+163+172+177+203+206+219+222+235+260+335+134+135+178+192+236+247+279+302+308+66+193+214+245+278+…	739.428	1993.3		0.0897178	0.0173775	0.164223	0.018193	0.0887382	0.00964884	0.052383	0.0027634		0.149989	0.0261439	1.05403	0.940456	0.0375497	0.0120892	0.0118899	0.00425484
Tyrosine_2041_3TMS	University of Manchester Yeast GC-TOF-MS Library	45+60+75+90+91+92+93+100+101+102+107+130+132+146+149+150+163+165+179+180+192+209+218+219+220+221+264+265+280+354+355+356+382+383+76+134+166+234+51+61+118+145+161+164+181+266+281+282+46+47+55+57+63+70+78+85+121+135+160+177+223+159+193+79+144+162+176+178+194+279+174+175	742.878	2005.5		0.0317495	0.00739709	0.03715	0.0038969	0.13265	0.0174281	0.0579617	0.0155781		0.0356211	0.00405084	0.136816	0.115955	0.0677003	0.00764134	0.0791244	0.0200662
3-Hydroxymandelic acid, ethyl ester, di-TMS	mainlib	165+178+179+180+193+195+209+237+267+268+45+77+116+95+135+151+161+163+164+269+278+251+63+194+368	745.678	2015.3		0.000998155	0.000698576	0.00555464	0.00127415	0.0223166	0.000451495	0.0142591	0.00217736		0.00222972	0.000835581	0.0283079	0.0260431	0.0183525	0.00336199	0.0324741	0.0173816
Fructose_1763_5TMS:3	UoM Yeast Metabolomic Mass Spectral Library v2	47+59+73+89+100+101+103+105+111+113+117+133+145+147+149+154+169+203+205+206+207+243+345+53+61+74+84+87+91+97+116+118+129+132+134+150+160+190+191+202+218+221+222+233+318+319+45+46+55+81+90+119+131+148+173+204+217+307+85+128+172+189+220+54+58+66+72+83+102+157+159+161+208+232+244+291+320+321+60+75+88+104+143+230+245+52+201+302+344	747.778	2022.7		0.0216823	0.0018946	0.0378533	0.0015899	0.247615	0.0386292	0.1647	0.050714		0.0454291	0.0136163	0.25077	0.22306	0.103996	0.0196816	0.063919	0.0153553
Unknown 43	mainlib	47+55+61+71+101+202+58+72+103+116+129+144+181+293+83+86+117+211+45+56+70+102+105+131+133+59+104+121+147+183+212+218+286+73+87+88+149+287+492	756.628	2054		0.0217152	0.000922556	0.0181836	0.000326762	0.0167762	0.00186652	0.0211206	0.0067127		0.0215289	0.00835033	0.0679524	0.058255	0.00607337	0.000910811	0.0134751	0.00807593
Tyramine_2093_2TMS	University of Manchester Yeast GC-TOF-MS Library	45+82+105+135+165+178+181+58+107+146+164+47+55+61+65+73+74+76+89+91+104+118+119+130+163+177+179+234+310+57+75+78+85+87+90+149+180+192+207+208+219+209	760.678	2068.3		0.0104858	0.000835123	0.0182362	0.0018414	0.0474978	0.00624147	0.0160585	0.0047129		0.0162124	0.00167639	0.0557077	0.043802	0.0373922	0.00382033	0.0975313	0.0724112
Hexadecanoic acid_2101_1TMS	University of Manchester Yeast GC-TOF-MS Library	45+56+60+66+68+73+74+76+78+86+88+89+93+94+101+102+106+109+110+113+115+118+119+120+123+126+128+130+134+136+137+139+140+146+151+154+158+167+174+182+183+186+200+216+230+233+242+272+315+316+46+175+198+48+90+142+144+161+170+203+223+237+47+53+54+55+57+58+59+61+62+63+65+67+69+70+71+72+75+77+79+80+81+82+83+84+85+87+91+92+95+96+97+98+99+100+105+107+108+111+112+116+117+121+124+125+127+129+131+132+133+135+1…	767.228	2091.4		0.930844	0.0433192	1.45166	0.306134	0.962218	0.0672173	0.910263	0.334139		1.26446	0.257062	4.55336	3.6284	0.507381	0.0630662	0.368703	0.0443967
à-L-Mannopyranose, 6-deoxy-1,2,3,4-tetrakis-O-(trimethylsilyl)-	mainlib	103+206+361+207+169+204+205+218+147+217+231+113+82+94+152	769.028	2097.7		0.0187074	0.00192441	0.0151624	0.00360685	0.0179701	0.000962357	0.0165586	0.00661877		0.0238483	0.0110764	0.0632379	0.0563423	0.00664206	0.00174734	0.00782784	0.00383835
Cinnamic acid, p-(trimethylsiloxy)-, trimethylsilyl ester	mainlib	45+60+88+89+90+91+102+115+135+179+188+192+203+219+220+221+236+249+251+293+294+295+308+309+310+463+46+47+51+53+59+62+125+159+163+177+190+191+50+63+92+139+146+150+151+160+161+175+180+223+233+234+250+65+121+142+176+235+292+58+73+74+76+77+78+101+119+148+149+182+252+296+162+216+279+224	770.378	2102.5		0.048519	0.00809162	0.0623767	0.00385486	0.0699452	0.0023291	0.0840832	0.0383965		0.0514254	0.00829561	0.227809	0.191026	0.0308258	0.00585554	0.035219	0.0155678
Unknown 44	replib	56+197+89+103	774.978	2118.7		0.00219122	0.000245554	0.00307062	0.00161355	0.00369902	0.00369902	0.00450077	0.00247848		0.00432388	0.00150569	0.0222005	0.0212299	0	0	0.00302119	0.00302119
Adenine_2148_2TMS	University of Manchester Yeast GC-TOF-MS Library	45+60+85+99+111+112+125+180+192+206+248+259+264+265+279+46+54+58+73+74+101+132+149+155+164+167+193+194+238+266+278+53+70+72+84+88+95+110+141+165+234+237+280+293+57+59+69+71+82+100+102+109+113+176+179	776.328	2123.5		0.034906	0.00578841	0.0549146	0.00947383	0.143868	0.0033859	0.116235	0.0305813		0.0424773	0.0160529	0.198153	0.17322	0.0533557	0.00453336	0.0487753	0.0153256
Unknown 45	mainlib	274+275+130+246+131+357	780.328	2137.6		0.000284233	0.000284233	0.000419924	0.000419924	0.00470342	0.000354528	0.00295054	0.00130078		0.000813273	0.000411739	0.00445165	0.00415363	0.00194322	0.000107701	0.00232731	0.0013102
Silane, [(1-methoxy-1,3-propanediyl)bis(oxy)]bis[trimethyl-	mainlib	244+83+58+84+205+215+68+87+112+245+59+61+89+117+126+52+53+66	783.828	2150		0.0109557	0.000375377	0.0283364	0.0027253	0.0241756	0.00201778	0.0168716	0.004402		0.0248382	0.00325941	0.0151054	0.00770065	0.0174095	0.00319516	0.00647478	0.0006023
Ascorbic acid_2015_4TMS	University of Manchester Yeast GC-TOF-MS Library	45+53+54+55+57+58+59+61+66+70+71+72+73+75+83+87+89+98+99+100+101+102+110+111+113+115+116+117+119+120+126+127+131+133+139+140+141+142+147+154+155+158+163+167+170+171+172+175+176+180+181+193+205+207+215+228+241+243+244+245+361+46+60+62+65+74+77+88+90+92+93+94+103+104+105+109+118+123+129+130+134+135+137+148+149+161+173+185+189+190+200+203+206+208+210+211+212+213+216+227+230+257+285+299+301+312+315+3…	791.328	2176.5		0.205621	0.0102224	0.39924	0.0434792	0.383604	0.066358	0.253788	0.0621475		0.422618	0.0976999	1.78328	1.47814	0.240194	0.0431876	0.194893	0.0780262
Ribitol_1662_5TMS	University of Manchester Yeast GC-TOF-MS Library	56+114+269+595+247+383+597+270+596	792.328	2180		0.00609936	0.00330138	0.00869231	0.00491885	0.00823732	0.00823732	0	0		0.0113556	0.0113556	0.100418	0.0898828	0.00175672	0.00175672	0.00391373	0.00240238
Arabino-Hexos-2-ulose, 3,4,5,6-tetrakis-O-(trimethylsilyl)-, bis(dimethyl acetal)	mainlib	234+236+364+377+566+146+235+237+376+476	792.928	2182.1		0	0	0.00308669	0.000472276	0.0421673	0.00100166	0.027741	0.00943012		0.00731676	0.00454488	0.0439009	0.0411261	0.0194615	0.00835136	0.0058692	0.00377733
Erythritol_1477_4TMS	University of Manchester Yeast GC-TOF-MS Library	232+418+419+264+248+280+48+181+208+233+365+310	793.328	2183.5		0	0	0.000418875	0.000418875	0	0	0.00151906	0.00151906		0.00583708	0.00295941	0.0117469	0.0117469	0.00486597	0.00486597	0.00507041	0.00424762
Fructose_1763_5TMS:4	UoM Yeast Metabolomic Mass Spectral Library v2	45+51+53+59+61+66+69+70+72+73+77+81+87+89+99+100+101+103+104+115+116+120+127+129+130+133+134+143+147+154+157+161+163+170+175+178+193+199+203+204+205+217+219+227+229+243+265+271+273+289+291+292+305+306+317+321+327+337+338+358+361+363+393+46+47+52+55+57+58+60+67+71+74+75+80+83+84+85+88+97+102+105+109+111+113+117+119+125+131+135+145+148+149+150+152+153+155+158+159+164+169+173+176+177+179+183+188+189…	794.378	2187.2		0.114873	0.0116315	0.195637	0.0107903	1.37693	0.00902225	0.664012	0.178676		0.227236	0.0520558	1.38226	1.23285	0.464716	0.0682007	0.309789	0.0728806
Octadecane, 2-methyl-	replib	50+51+52+53+54+55+56+57+58+65+67+68+69+70+71+72+79+80+81+82+83+84+85+86+95+97+98+99+100+105+110+111+113+114+123+124+125+127+128+138+139+140+141+142+154+155+168+169+171+183+196+197+210+211+224+225+238+252+311+66+76+157+161+190+436+63+77+87+91+109+115+137+152+153+156+162+166+170+184+200+266+49+93+96+112+126+167+182+226+239+253+267+310+107+121	797.628	2198.7		0.224942	0.017579	0.369827	0.0695567	0.368828	0.0263682	0.329959	0.10733		0.346292	0.0433162	1.39763	1.13401	0.197937	0.0308365	0.140798	0.0338047
Trimethylsilyl 3,4-bis(trimethylsiloxy)cinnamate	replib	46+49+86+98+166+178+188+201+216+251+266+269+280+291+398+138+45+47+50+54+57+59+60+61+62+63+64+65+67+71+72+73+74+75+76+77+83+87+88+89+91+102+104+105+106+113+115+117+118+119+127+131+132+133+134+135+136+137+141+143+145+149+151+159+160+161+162+163+164+173+175+176+177+179+187+189+190+191+192+193+194+195+219+220+221+222+223+233+234+247+249+250+263+264+265+267+277+279+281+292+293+294+307+308+309+381+382+…	806.878	2231.3		0.205926	0.0139938	0.291512	0.0375158	0.432389	0.0132443	0.320838	0.12158		0.267535	0.0619741	1.04963	0.88154	0.181417	0.0326179	0.158398	0.0576023
Unknown 46	mainlib	89+90+124+137+164+184+194+228+238+250+280+312+371+402+45+46+59+100+151+163+176+177+178+180+197+208+222+235+239+245+249+252+265+270+325+372+403+60+113+138+158+165+169+182+195+224+227+236+254+281+324+74+80+92+102+115+123+128+149+152+167+183+190+196+223+237+327	819.728	2276.7		0.135624	0.0117984	0.03151	0.03151	0	0	0.103842	0.103842		0.147984	0.0183119	2.51863	2.4801	0.178525	0.162441	0.02242	0.0135654
Octadecanoic acid_2292_1TMS	University of Manchester Yeast GC-TOF-MS Library	70+72+85+91+94+99+101+105+119+126+127+133+134+156+157+166+168+172+174+199+209+210+213+229+230+243+255+256+271+284+285+294+313+343+58+73+82+84+86+106+109+110+122+136+139+141+144+153+181+192+220+221+240+266+53+54+56+67+71+75+76+77+78+79+81+83+87+88+93+95+96+97+98+107+108+111+112+116+117+118+120+121+125+129+130+131+132+135+140+143+145+146+154+155+159+171+173+185+186+187+188+201+202+203+215+241+242+2…	819.928	2277.4		0.766047	0.0378096	0.944316	0.163216	0.56118	0.0303782	0.492242	0.296598		0.958829	0.150262	0.688503	0.0489454	0.237898	0.0992553	0.287691	0.0510756
1,6-anhydroglucose_1803_3TMS	University of Manchester Yeast GC-TOF-MS Library	45+73+75+101+103+104+105+111+115+129+131+143+145+147+149+169+173+175+189+203+204+205+206+217+218+219+233+292+331+333+363+375+54+67+89+99+132+289+307+347+452+453+59+72+74+116+117+119+130+133+148+191+207+220+221+243+259+291+293+348+349+376+451+47+113+157+171+231+275+305+306+127+245+257+377+337	827.628	2304.6		0.055873	0.0114531	0.0886038	0.0123416	0.0653235	0.0077634	0.0854906	0.0341575		0.0544405	0.00934881	0.33643	0.297686	0.035465	0.00287372	0.0327519	0.0157874
D-Galactose, 2,3,4,5,6-pentakis-O-(trimethylsilyl)-	replib	73+117+147+204+205+206+217+45+74+75+101+131+160+233+72+99+103+129+148+189+191+277+116+149+59+161+353+143+159+218+234+133+352	844.778	2365.1		0.0181292	0.000388307	0.0340371	0.00319421	0.0317511	0.00187374	0.0221359	0.00755246		0.0184095	0.00535358	0.0715327	0.0622018	0.00816608	0.00105542	0.00658379	0.00344428
Tryptophan, bis(trimethylsilyl)-	mainlib	74+100+220+45+200+55+73+202+203+205+291+57+204	848.528	2378.3		0	0	0	0	0.00725916	0.00195375	0	0		0	0	0	0	0.0129432	0.00466714	0.0207954	0.00952443
Fructose_1763_5TMS:5	UoM Yeast Metabolomic Mass Spectral Library v2	68+104+115+129+133+157+168+193+204+232+306+362+67+69+81+96+105+111+116+119+132+135+156+203+243+244+273+277+305+307+374+74+75+87+103+113+127+143+148+149+162+169+205+225+233+271+333+343+54+55+58+59+61+73+89+99+102+114+117+118+131+134+141+147+163+189+191+206+217+221+245+272+361+363+109+177+247+331+332+88+153+175+101+151+155+190+199+207+208+215+220+242+309+319+425+66+85+150+229+246+278+279+320+321+15…	855.028	2401.3		0.0694601	0.0351482	0.0955414	0.049488	0.139593	0.00986301	0.0671491	0.0204743		0.0975698	0.0216074	0	0	0.0342807	0.00307515	0.0216307	0.0107083
à-D-Glucopyranoside, 1,3,4,6-tetrakis-O-(trimethylsilyl)-á-D-fructofuranosyl 2,3,4,6-tetrakis-O-(trimethylsilyl)-	mainlib	122+123+437+211+225+227+328+224+281+301+362+416+361+153+168+172+182+215+223+228+237+255+269+297+309+310+373+394+411+424+165+169+170+180+195+197+198+199+200+212+226+231+239+241+243+245+253+268+278+279+298+300+308+311+344+359+366+374+378+379+396+400+402+405+419+429+455+466+481+139+154+155+179+181+183+185+186+201+202+221+229+240+252+254+256+282+284+286+296+302+313+363+364+369+380+403+407+458+468	859.528	2417.2		0.369198	0.0200174	0.794368	0.224107	0.729408	0.0494925	0.598891	0.219209		0.58719	0.117477	1.51188	1.23136	0.250273	0.0833118	0.203546	0.0270862
à-D-Glucopyranoside, 1,3,4,6-tetrakis-O-(trimethylsilyl)-á-D-fructofuranosyl 2,3,4,6-tetrakis-O-(trimethylsilyl)-:2	mainlib	181+183+184+185+195+201+213+215+227+231+308+361+437+153+209+221+228+232+239+246+257+259+269+270+288+307+359+363+373+374+263+465+349+335+395+454+216+223+254+336+346+401+402+450+452+481+245+256+332+345+348+451+453+276+303+366+379+279+285+350+377+420+243+247+255+258+260+261+273+274+275+280+281+317+347+362+364+365+367+435	864.728	2435.5		0.29961	0.0895702	0.393129	0.174655	0.578419	0.0407303	0.511699	0.290295		0.444392	0.23849	0	0	0.198859	0.0998567	0.164543	0.0853031
Xylitol_1663_5TMS	University of Manchester Yeast GC-TOF-MS Library	96+135+140+224+277+343+344+415+416+52+55+61+72+89+97+103+104+116+142+157+167+175+197+205+345+374+411+68+80+94+107+119+126+128+156+173+188+198+225+274+313+446+447+54+84+86+98+123+152+174+180+186+187+214+256+307+316+373+448+449+196+287+346+347+417+443+445+114+144+201	874.278	2469.2		0.0103859	0.00410592	0.00854107	0.00459439	0.0411123	0.0045123	0.0227744	0.00690893		0.0218011	0.0071955	0.00378306	0.00378306	0.0188062	0.00620001	0.0172324	0.00936278
N,N',o-Tris-(trimethylsilyl)tryptophane	mainlib	202	879.378	2487.2		0	0	0.000124643	0.000124643	0.00293958	5.17176e-05	0.000712455	0.000394781		0.000193634	0.000102516	0	0	0.00342571	0.000141704	0.00660854	0.00193335
Lactose_2567_8TMS	University of Manchester Yeast GC-TOF-MS Library	66+73+87+114+117+129+130+147+148+149+150+160+161+169+177+183+189+192+193+204+205+206+217+220+221+222+229+231+243+244+257+305+320+332+333+360+364+390+437+452+480+47+51+105+109+111+131+145+151+155+162+191+219+227+242+245+271+272+319+331+361+362+363+481+82+101+116+127+133+139+143+207+228+234+115+218+232+258+273+301+146+451+53+81+132	880.178	2490		0.0962675	0.014152	0.16608	0.0050193	0.541238	0.0225413	0.380784	0.0994487		0.111362	0.0169037	0.89887	0.797007	0.211905	0.0327041	0.169972	0.0758491
Xylitol_1663_5TMS:2	University of Manchester Yeast GC-TOF-MS Library	46+60+68+71+96+97+98+102+107+108+123+128+137+142+156+168+172+173+186+187+196+200+214+215+225+307+313+314+327+343+346+347+373+374+375+411+415+416+418+445+447+448+449+469+55+56+58+70+72+75+76+80+88+89+99+113+119+124+126+136+141+152+166+174+184+188+197+209+269+277+61+79+94+226+274+288+446+45+54+57+59+67+69+84+86+90+95+103+104+112+135+140+144+154+157+167+170+175+180+181+182+198+213+224+230+237+275+29…	881.378	2494.3		0.0424529	0.00704601	0.070108	0.0057917	0.247484	0.0132508	0.147292	0.039367		0.0817527	0.0225295	0.511358	0.451632	0.100832	0.0228782	0.0699875	0.0307308
Silanamine, 1,1,1-trimethyl-N-(trimethylsilyl)-N-[2-[(trimethylsilyl)oxy]ethyl]-:2	mainlib	46+47+66+82+100+118+152+155+159+176+201+215+229+231+244+274+279+322+391+45+53+59+70+72+81+115+130+135+184+187+193+202+216+219+220+222+260+269+277+305+331+60+86+144+174+175+200+245+290+291+300+302+449+158+287+268	893.378	2536.6		0	0	0.00702886	0.00351497	0.0471763	0.00405374	0.0954866	0.0189501		0.00302837	0.00205774	0	0	0	0	0	0
Palmitin_2606_2TMS	University of Manchester Yeast GC-TOF-MS Library	54+59+61+62+63+65+68+79+81+87+88+89+90+91+93+94+101+103+104+114+117+118+123+124+127+132+136+137+139+140+154+161+163+168+172+179+183+185+189+192+194+201+203+205+209+218+219+220+221+230+237+243+255+258+263+272+276+299+302+312+313+342+371+385+401+53+55+56+57+58+60+66+67+69+70+71+72+73+74+75+76+80+82+83+84+85+86+95+96+97+98+99+102+105+106+107+108+109+110+111+112+113+115+116+119+121+122+125+126+128+12…	896.128	2546.3		0.000264657	3.70002e-05	1.0187	0.538973	0.711551	0.357071	0.737572	0.491885		0.36382	0.36317	4.68055	3.78931	0.590151	0.0890973	0.458399	0.0302375
Unknown 48	mainlib	170	896.478	2547.6		0.843911	0.0686069	0.315941	0.315795	0.412391	0.411641	0.253705	0.252898		0.914278	0.490354	0	0	0.000200017	0.000200017	0	0
Cellobiose_2579_?TMS	UoM Yeast Metabolomic Mass Spectral Library v2	89+115+117+118+160+163+169+171+174+206+229+231+241+245+260+361+362+363+390+57+90+99+111+332+47+53+69+85+97+100+102+187+189+203+291+45+46+59+60+72+86+116+130+133+145+149+155+161+162+204+205+228+360+364+61+73+74+105+109+129+147+153+157+172+217+218+233+243+246+274+331+480+54+77+81+87+134+170+215+262+271+275+391+58+101+113+143+190+216+234+244+259+272+156+232+276+307+159+247+127+305	904.278	2575.1		0.0344707	0.0127726	0.0701194	0.00674225	0.214407	0.00484264	0.198372	0.0292026		0.0262393	0.0121274	0.477168	0.458855	0.156745	0.0151352	0.198397	0.137536
Cellobiose_2579_?TMS:2	UoM Yeast Metabolomic Mass Spectral Library v2	267+296+204+295+361+191+205+217+206+362+368	921.678	2636.5		0.000163581	0.000163581	0.000546146	0.000546146	0.00606855	6.29209e-05	0.00614379	0.00182875		0.00125937	0.000387635	0	0	0.0040968	0.000536758	0.00461409	0.00165087
Inosine_2818_4TMS	University of Manchester Yeast GC-TOF-MS Library	47+54+56+68+72+82+84+85+97+110+111+112+138+140+143+166+170+189+194+208+209+211+215+229+230+245+246+281+282+395+45+53+55+57+61+73+75+96+98+104+114+115+129+132+133+142+145+147+157+168+180+193+207+217+218+232+237+244+259+260+280+283+307+335+348+76+116+127+139+149+171+243+258+308+46+58+59+60+69+70+74+89+101+103+117+130+131+135+141+156+162+165+176+192+231+238+247+257+87+88+99+102+113+126+134+144+148+1…	924.028	2644.8		0.125631	0.00913561	0.121908	0.0223711	0.0984294	0.00762446	0.0681065	0.0266797		0.183132	0.0475859	0.745998	0.65968	0.0505176	0.0134843	0.0281231	0.0137496
Cellobiose_2674_8TMS	University of Manchester Yeast GC-TOF-MS Library	45+131+151+189+195+233+235+269+287+295+331+368+117+133+149+263+268+332+362+74+148+163+178+369+370+135+173+267+271+75+104+297+304+423+296+206+55+169+179+361+161+333	926.078	2652		0.0109151	0.000413155	0.0162991	0.00291562	0.0224432	0.000288799	0.0169494	0.00574126		0.014133	0.00423615	0.0507533	0.041756	0.0101139	0.00235414	0.00772935	0.00188701
D-Xylose, tetrakis(trimethylsilyl)-	mainlib	73+133+143+149+191+204+217+221+230+291+306+53+74+102+119+139+155+156+161+169+192+205+243+305+318+320+433+45+52+81+103+104+147+343+345+127+304+272+222+233+241+255+271+307+332+344+362+144+153+170+232+317+331+434+47+66+72+157+183+189+190+193+206+207+244+319+363+46+116+117+134+135+142+171+173+223+229+231+245+265+266+293+361+435+141+148+292	929.178	2663		0.0134955	0.0033284	0.132007	0.0280313	0.202735	0.00982255	0.23252	0.0996116		0.0306949	0.00528083	0.451606	0.385899	0.16095	0.0485128	0.0405341	0.0112041
2-Monopalmitin trimethylsilyl ether	mainlib	54+75+77+83+99+111+113+129+130+145+219+59+58+60+61+70+97+109+131+163+220+177+69+87+105+55+101+175+201+218+56+57+67+71+85+203+341+98	930.128	2666.3		0.00756404	0.000401777	0.0331871	0.00622453	0.0430941	0.00293379	0.040783	0.0311336		0.0140148	0.00150785	0.131383	0.111432	0.0306077	0.0131243	0.0114058	0.00308267
Unknown 50	University of Manchester Yeast GC-TOF-MS Library	138+175+378+381+394+200+210+236+237+252+290+305+317+319+366+432+526+174+186+222+250+373+380+405+407+330+335+220+224+280+303+336+379+408+167+184+249+289+296+304+348+349+351+359+365+269+155+212+253+286+320+262+334+377+395+436+437+454+276+292+308+350+360	934.228	2680.8		0.145329	0.0438113	0.188751	0.0634685	0.106727	0.00684947	0.106937	0.0384101		0.113929	0.0635024	0.436007	0.371682	0.0412948	0.00839431	0.0278494	0.00389679
Cellobiose_2674_8TMS:2	University of Manchester Yeast GC-TOF-MS Library	163+176+141+156+172+406+435+120+132+144+150+464+566+567+122+159+164+453+568+118+130+97+162+188+195+226+352+434+463+98+104+145+462	934.728	2682.6		0.134895	0.0116712	0.224415	0.037603	0.139375	0.0103961	0.134615	0.0492433		0.156434	0.0477585	0.542852	0.436529	0.0476239	0.0133506	0.026663	0.00883499
1,6-anhydroglucose_1803_3TMS:2	University of Manchester Yeast GC-TOF-MS Library	258+190+179+194+183+181+182	935.828	2686.5		0.0312045	0.0312045	0.0844221	0.0428768	0.0140284	0.0140284	0.0392546	0.0392546		0.0876415	0.0209221	0.0202188	0.0202188	0	0	0.00350431	0.00350431
Unknown 51	University of Manchester Yeast GC-TOF-MS Library	165+192+208+245+541+230+236+246+540+322	936.878	2690.2		0.0151321	0.00762037	0.0403199	0.00402275	0.0135526	0.000572493	0.010028	0.00270314		0.0294163	0.00453899	0.0810306	0.063869	0.0118869	0.00177718	0.0141078	0.00400229
Octadecanoic acid, 2,3-bis[(trimethylsilyl)oxy]propyl ester	replib	54+55+56+57+67+68+69+70+71+79+81+83+85+87+89+95+99+100+101+102+103+109+111+112+116+117+123+129+131+132+133+137+145+146+148+161+163+164+167+175+176+185+187+188+203+218+221+255+269+275+276+341+342+343+369+399+400+402+411+413+430+431+487+488+489+490+58+61+72+80+90+96+124+135+138+220+257+285+286+299+357+401+403+53+59+60+75+76+84+88+97+98+104+106+113+115+118+125+127+136+140+154+159+205+313+314+328+340…	938.878	2697.2		1.73436	0.24283	2.37621	0.281535	1.33273	0.0651142	1.18007	0.452924		2.09205	0.418359	5.22999	4.11293	0.553374	0.0885573	0.461968	0.0655117
Trehalose_2614_8TMS	University of Manchester Yeast GC-TOF-MS Library	223+224+225+271+284+319+361+362+363+169+181+209+273+282+350+364+92+195+196+121+122+155+166+170+178+197+211+227+243+244+272+309+311+349+397+120+171+183+193+245+283+356+360+64	939.278	2698.6		0.0521195	0.030177	0.0901262	0.0040208	0.0615639	0.00087165	0.0511325	0.018873		0.0747978	0.0218945	0.174647	0.140501	0.0275188	0.00315211	0.0284994	0.00506552
(Methoxymethyl)trimethylsilane	mainlib	45+51+65+53+63+46+47+48+50+52+78+49	940.028	2701.3		0.0909183	0.0454785	0.0946871	0.0473648	0	0	0	0		0.0904235	0.0512519	0	0	0.00774519	0.00774519	0.0109453	0.00548258
Unknown 53	mainlib	220+249+265+325+381+541+191+221+236+291+219+280+281+292+307+308+309+326+555+324+556+557+310+558+559	942.328	2709.4		0.00520932	0.00435058	0.00232178	0.00116471	0.00676361	0.00183245	0.00396731	0.00195862		0.013658	0.00317719	0.0561552	0.0488291	0.0059516	0.00128057	0.00626692	0.00232137
Tartaric acid_1700_4TMS	University of Manchester Yeast GC-TOF-MS Library	63+91+138+151+152+171+173+184+198+208+276+283+368+393+541+153+328+62+73+74+88+89+105+115+127+128+131+133+135+145+150+160+161+163+164+175+176+177+178+187+192+195+200+205+206+212+216+217+218+219+220+221+222+223+228+229+232+233+235+236+237+239+249+250+260+261+263+265+273+277+278+279+280+281+282+289+293+306+307+308+309+310+325+333+367+382+395+396+406+438+439+542+544+556+557+558+559+72+92+101+102+107+…	946.228	2723.2		0	0	0	0	0	0	0	0		1.21977	0.240882	4.06294	3.44248	0.373607	0.0769188	0.271495	0.0869889
1,1,3,3,5,5-Hexamethyl-2-thia-1,3,5-trisilacyclohexane	mainlib	467+220+571	948.278	2730.4		0.000480685	0.000139788	0.00131229	0.000179748	0.000942811	9.71544e-05	0.001233	0.00100725		0.000376741	0.000376741	0.00526934	0.00483698	0.000297401	0.000297401	0.000427216	0.000427216
Sucrose_2526_8TMS	University of Manchester Yeast GC-TOF-MS Library	45+53+54+55+58+59+66+67+69+73+74+75+77+79+81+87+89+91+103+104+105+109+113+115+117+121+122+123+129+131+133+134+137+141+142+144+147+148+149+150+151+155+156+157+159+163+165+169+170+171+179+183+189+193+194+195+196+197+199+203+204+205+207+218+221+223+229+231+232+237+243+244+245+246+247+255+257+265+266+267+268+269+271+272+273+295+304+309+310+313+319+331+338+360+361+362+363+450+451+452+201+227+239+294+3…	949.678	2735.3		0.0877901	0.0193369	0.317415	0.042617	0.326869	0.0389084	0.943216	0.0877787		0.163471	0.0262788	1.43758	1.24655	0.347991	0.0455905	0.400474	0.12907
Sucrose_2526_8TMS:2	University of Manchester Yeast GC-TOF-MS Library	46+61+62+66+68+80+82+85+86+106+113+125+158+173+175+183+203+204+232+259+287+289+296+306+331+411+479+485+45+47+48+50+51+52+53+54+55+56+57+59+60+65+67+69+70+71+72+73+74+75+77+78+81+83+89+90+92+97+98+99+101+102+103+104+108+109+111+116+117+118+119+127+129+130+131+132+133+134+135+136+139+142+145+147+148+149+153+154+155+157+159+161+164+165+169+170+171+177+179+180+184+189+190+191+193+205+206+207+208+209+…	951.428	2741.5		0.245968	0.0581658	0.501996	0.0449886	0.491802	0.0268844	0.488885	0.153168		0.347772	0.0393013	1.60856	1.35535	0.29479	0.0425682	0.315296	0.0982281
Fructose_1763_5TMS:6	UoM Yeast Metabolomic Mass Spectral Library v2	47+53+55+57+67+69+70+76+88+89+95+100+104+117+139+149+154+161+163+172+175+190+191+193+200+201+207+208+219+220+222+230+244+245+255+272+273+291+318+320+362+452+585+56+77+78+90+153+183+192+199+246+247+263+275+339+599+45+46+51+58+61+66+71+72+73+74+75+79+81+82+86+87+91+98+101+102+103+105+111+113+115+116+118+123+125+129+130+131+132+133+134+143+146+147+148+150+155+157+158+160+162+164+165+167+169+170+171+…	959.928	2771.5		0.0413543	0.0104284	0.155844	0.014531	0.801489	0.0541783	0.414377	0.100832		0.114752	0.0372681	0.936211	0.82256	0.260274	0.0254848	0.176069	0.0676647
Unknown 55	University of Manchester Yeast GC-TOF-MS Library	203+305+307+396+83+191+219+250+292+293+308+309+163+88+91+173+192+205+220+279+175+221+291+381+233	963.028	2782.5		0.00659206	0.000751054	0.0136094	0.00162007	0.0201936	0.000527078	0.0118219	0.00504343		0.0133691	0.0029042	0.0576302	0.0448336	0.00969616	0.00123897	0.00609529	0.00209131
threo-2,5-Hexodiulose, 1,3,4,6-tetrakis-O-(trimethylsilyl)-	mainlib	83+116+149+204+206+73+119+147+148+191+205+55+75+103+129+130+155+183	987.028	2867.2		0.0140522	0.00104464	0.0200528	0.000829843	0.0238935	0.00193937	0.0166715	0.0072907		0.0177355	0.00430446	0.0322948	0.0256513	0.00737414	0.00310127	0.002004	0.00162863
Sedoheptulose_2252_6TMS	UoM Yeast Metabolomic Mass Spectral Library v2	47+48+55+58+59+61+63+68+72+73+76+81+85+94+97+101+103+104+109+111+114+115+117+118+129+130+131+134+135+140+141+147+155+156+165+168+169+170+174+175+177+183+185+187+189+191+193+195+200+204+206+207+217+218+219+222+231+232+243+245+259+260+265+271+272+275+317+318+319+320+322+331+361+362+438+440+452+454+53+56+83+96+110+112+119+148+152+184+199+201+203+216+235+241+273+321+348+363+364+437+439+45+52+57+60+66…	1005.58	2932.6		0.16379	0.0193233	0.389181	0.0573845	0.720668	0.0405591	0.447526	0.248263		0.313478	0.0783654	1.14726	0.961576	0.398897	0.104958	0.210198	0.0514041
Unknown 56	mainlib	69+73+77+85+89+92+93+99+104+108+112+113+117+119+121+125+131+134+135+139+142+145+147+148+149+163+164+165+175+181+183+185+191+192+193+194+195+203+209+214+219+220+230+235+237+239+240+249+253+255+256+259+263+279+280+283+284+290+291+294+295+300+302+304+307+308+312+313+318+321+323+324+325+332+343+344+345+346+350+355+360+372+373+374+375+381+382+383+389+396+419+448+449+463+580+581+63+70+74+102+106+107+10…	1018.88	2979.6		1.01177	0.106298	1.48421	0.102136	1.22093	0.169905	0.987106	0.3379		2.19452	0.541175	8.26762	6.97123	0.610594	0.215645	0.253532	0.132678
Propanoic acid, 2-methyl-2,3-bis[(trimethylsilyl)oxy]-, trimethylsilyl ester	mainlib	45+66+73+102+130+143+144+147+175+204+219+221+222+233+245+277+306+308+101+117+148+169+192+220+294+333+334+74+75+88+133+149+161+190+191+309+570+103+131+189+217+218+292+305+467+569+58+135+236+249+335	1034.43	3034.5		0.0517145	0.0107792	0.0883879	0.00660634	0.070102	0.00841108	0.0617781	0.0246303		0.0405312	0.00808474	0.179752	0.159239	0.01426	0.00243342	0.0126522	0.00339286
Unknown 57	mainlib	51+57+68+77+87+88+99+101+104+123+128+153+157+160+161+163+194+215+216+233+237+245+254+258+289+326+345+346+347+357+373+381+488+71+81+83+85+95+113+137+145+165+170+187+189+195+235+243+253+269+270+271+279+280+281+283+284+285+335+343+46+54+56+67+90+93+107+111+117+121+125+132+134+135+142+150+159+171+173+179+181+193+203+205+222+223+224+225+230+232+240+241+249+251+255+256+267+268+273+277+294+307+308+310+3…	1044.13	3068.7		0.0810486	0.0035237	0.150302	0.00607625	0.143435	0.0139487	0.116958	0.0446875		0.123365	0.0302576	0.646915	0.550497	0.0778709	0.0150157	0.0689944	0.022215
Propanetriol, 2-methyl-, tris-O-(trimethylsilyl)-	mainlib	58+64+219+221+234+72+118+143+220+261+334+102+236+333	1044.33	3069.4		0.00526857	0.000417752	0.0089337	0.00045561	0.00867703	0.000675333	0.00771879	0.00245054		0.013368	0.00294388	0.0722144	0.0619637	0.0078667	0.0016234	0.00675005	0.00199254
Propanedioic acid, bis[(trimethylsilyl)oxy]-, bis(trimethylsilyl) ester	mainlib	73+74+75+89+105+143+147+148+189+291+307+333+334+397+55+133+219+279+294+131+144+145+175+191+217+218+233+245+305+335+398+45+149+192+220+249+306+46+310+115+193+203+309+324+160+59+72+83+103+117+130+135+171+221+277+292+293+308+102+163+190+280+381+396+47+161+129+204	1053.13	3100.5		0.0606916	0.00550363	0.0690865	0.00727367	0.0772867	0.00252135	0.0347529	0.0121424		0.0514296	0.0155815	0.178461	0.153112	0.0174251	0.00328055	0.0158948	0.00637867
Unknown 58	mainlib	73+45+75+191+307+308+147+169+192+74+219+267+292+324	1076.38	3182.5		0.00360021	0.000482266	0.00928685	0.00147357	0.00969778	0.00120403	0.0130104	0.00702596		0.0150252	0.00443464	0.112083	0.0973018	0.0171271	0.00472479	0.0103833	0.00264909
Fructose_1763_5TMS:7	UoM Yeast Metabolomic Mass Spectral Library v2	45+48+66+68+70+73+74+101+102+103+104+112+113+115+116+129+130+133+134+139+145+147+149+152+155+159+169+176+191+204+205+217+218+234+243+247+259+267+271+273+277+291+305+319+361+362+365+55+60+76+83+87+111+118+131+140+141+150+153+154+156+162+163+173+180+203+206+216+219+231+232+244+263+264+272+278+289+293+295+331+360+364+59+69+75+77+89+117+135+143+148+157+161+170+172+174+175+183+185+189+190+192+202+209+…	1139.83	3406.5		1.11424	0.098937	0.813596	0.401406	0.463468	0.0147432	0.758325	0.446985		0.843531	0.250219	2.23736	1.9372	0.271115	0.065698	0.187234	0.0302874
Unknown 59	mainlib	47+49+50+57+58+59+62+66+75+77+78+80+81+85+87+91+99+101+111+114+118+128+129+130+132+163+167+171+176+193+216+235+245+257+259+273+287+309+326+427+45+54+55+61+68+69+70+73+74+79+89+92+93+94+97+103+104+106+107+115+116+117+121+131+133+159+175+184+189+194+196+203+205+206+209+214+217+219+247+260+395+51+53+65+86+108+264+265+307+60+63+64+188+275+76+208+218+223+224+231+262+274+289+321+516+56+127+200+207+244+…	1144.98	3424.6		1.03969	0.0789761	1.44561	0.359303	0.880128	0.0829532	0.905259	0.348811		1.20745	0.2169	4.6452	3.84056	0.534822	0.0759718	0.385641	0.0745564
á-l-Galactopyranoside, methyl 6-deoxy-2,3,4-tris-O-(trimethylsilyl)-	mainlib	59+69+103+117+129+131+169+173+204+205+206+219+45+147+189+217+267+271+73+190+363+61+74+157+243+278+362+143+66+75+97+101+104+203+277+361+55+148+46+47+218+72+582+53+192+305	1163.88	3491.3		0.02606	0.00462432	0.0531874	0.0137391	0.0712009	0.00499808	0.0473299	0.0143576		0.0414369	0.0118419	0.208067	0.178345	0.0382979	0.00589583	0.0344321	0.012361
